# Supplementary material for: A triclinic polymorph of 3-nitro­anilinium chloride
Source: Acta Crystallogr Sect E Struct Rep Online. 2011 Jul 23;67(Pt 8):o2124. doi: 10.1107/S1600536811029072 (PMC3213565; doi:10.1107/S1600536811029072)
Supplement: Supplementary file 2 [file e-67-o2124-Isup2.hkl]

#
# h,k,l, Fc-squared, Fo-squared, sigma(Fo-squared) and status flag
#
data_I
_shelx_title ' AH38m in P-1'
_shelx_refln_list_code          4
_shelx_F_calc_maximum      102.24
_exptl_crystal_F_000       360.00
_reflns_d_resolution_high  0.8409
 
loop_
 _symmetry_equiv_pos_as_xyz
 'x, y, z'
 '-x, -y, -z'
 
_cell_length_a     6.9936
_cell_length_b     7.8608
_cell_length_c    14.6708
_cell_angle_alpha  87.079
_cell_angle_beta   81.813
_cell_angle_gamma  73.597
 
_shelx_F_squared_multiplier     1.000
 
loop_
 _refln_index_h
 _refln_index_k
 _refln_index_l
 _refln_F_squared_calc
 _refln_F_squared_meas
 _refln_F_squared_sigma
 _refln_observed_status
   1   0   0        3.58        3.85      0.29 o
   2   0   0      121.54      153.88      5.16 o
   3   0   0        0.04       -0.03      0.16 o
   4   0   0     4439.48     4316.17    102.96 o
   5   0   0        5.06        5.03      0.51 o
   6   0   0       59.26       57.42      2.30 o
   7   0   0        1.91        1.66      0.57 o
  -7   1   0       16.16       16.30      1.39 o
  -6   1   0       53.84       49.59      2.14 o
  -5   1   0      251.62      259.02      6.65 o
  -2   1   0     2491.74     2437.26     71.89 o
  -1   1   0     2229.36     2060.10     51.49 o
   0   1   0        1.88        2.54      0.53 o
   1   1   0      215.18      223.55      6.88 o
   3   1   0      171.39      143.06      3.64 o
   4   1   0       15.77       14.11      0.70 o
   5   1   0      662.19      680.54     16.63 o
   6   1   0        0.88        0.43      0.38 o
   7   1   0       17.39       15.82      1.56 o
   8   1   0        0.01        0.03      0.49 o
  -7   2   0        1.20        1.24      0.54 o
  -6   2   0       18.38       21.75      1.44 o
  -5   2   0        6.48        6.35      0.73 o
  -3   2   0      144.10      136.75      3.56 o
  -2   2   0      400.52      414.43     10.12 o
  -1   2   0      102.92       99.83      2.52 o
   0   2   0      138.11       97.95      4.55 o
   1   2   0     1188.77     1353.40     50.98 o
   2   2   0     3754.09     4527.07    149.88 o
   3   2   0        6.73        6.11      0.78 o
   4   2   0       82.78       88.17      3.38 o
   5   2   0        3.08        2.44      0.38 o
   6   2   0       31.23       32.95      2.05 o
   7   2   0        8.68        7.57      0.81 o
   8   2   0       42.89       41.02      2.62 o
  -6   3   0        0.58        0.79      0.61 o
  -5   3   0       55.81       59.30      2.52 o
  -4   3   0       40.25       37.84      1.77 o
  -3   3   0       43.09       45.42      2.13 o
  -2   3   0       40.22       36.49      1.12 o
  -1   3   0     2455.40     2529.30     60.30 o
   0   3   0     1227.73     1256.60     50.98 o
   1   3   0      463.32      485.33     14.19 o
   2   3   0      229.00      244.47      7.22 o
   3   3   0      473.28      543.43     19.99 o
   4   3   0      169.70      189.36      4.80 o
   5   3   0      318.36      327.83      8.22 o
   6   3   0        5.82        6.48      0.62 o
   7   3   0       16.68       16.02      1.10 o
   8   3   0        1.17       -0.12      0.55 o
  -6   4   0       17.89       16.61      3.36 o
  -5   4   0       15.16       13.06      1.10 o
  -4   4   0      358.76      348.66     11.49 o
  -2   4   0       67.86      533.31     23.36 o
  -1   4   0       38.65       58.76      1.89 o
   0   4   0       51.09       51.11      1.97 o
   1   4   0       36.48       35.65      1.89 o
   2   4   0      103.79       79.97      2.58 o
   3   4   0        8.06        6.72      0.41 o
   4   4   0      415.46      461.21     13.22 o
   5   4   0        0.12        0.15      0.29 o
   6   4   0       48.82       47.11      1.98 o
   7   4   0        4.28        3.44      0.64 o
   8   4   0       17.44       15.91      1.21 o
  -5   5   0       26.61       24.36      1.59 o
  -4   5   0        8.68        7.77      0.92 o
  -3   5   0      141.11      134.95      4.86 o
  -2   5   0        0.46        1.21      0.47 o
  -1   5   0      143.82      134.05      6.76 o
   1   5   0      903.69     1006.94     31.64 o
   2   5   0        0.73        1.51      0.37 o
   3   5   0        0.76        0.40      0.21 o
   4   5   0        0.03        0.05      0.26 o
   5   5   0        1.96        2.28      0.49 o
   6   5   0        0.88        1.11      0.46 o
   7   5   0       39.21       38.61      1.90 o
  -4   6   0        0.48        0.30      0.61 o
  -3   6   0        8.94       11.15      1.06 o
  -2   6   0      136.68      127.20      4.63 o
  -1   6   0       95.27       92.19      3.50 o
   0   6   0      430.09      418.42     13.53 o
   1   6   0       19.01       81.39      4.18 o
   2   6   0      102.13      124.00      4.34 o
   3   6   0      414.90      409.14     19.42 o
   4   6   0     1027.16     1097.44     50.65 o
   5   6   0       20.11       22.11      1.80 o
   6   6   0      245.24      268.99      8.69 o
   7   6   0      131.76      139.74      6.31 o
  -3   7   0       52.17       54.22      3.20 o
  -2   7   0       37.87       38.29      1.97 o
  -1   7   0        3.28        5.33      0.98 o
   0   7   0       21.38       46.34      7.99 o
   1   7   0      173.57      262.38     25.24 o
   2   7   0       34.48       40.00      2.70 o
   3   7   0      105.15      129.00      6.88 o
   4   7   0      194.76      202.11     10.24 o
   5   7   0        0.47        0.16      0.49 o
   6   7   0       18.10       13.28      1.56 o
  -2   8   0       11.96       11.75      1.14 o
  -1   8   0       12.30       13.01      1.18 o
   0   8   0       60.92       82.35      9.71 o
   1   8   0       74.29       73.19      4.34 o
   2   8   0       11.58       14.10      1.56 o
   3   8   0       28.07       26.96      2.21 o
   4   8   0        0.06        0.00      0.49 o
   5   8   0       52.45       56.80      3.77 o
   6   8   0       95.74      103.35      6.07 o
   1   9   0       11.83       11.64      1.48 o
   2   9   0       14.37       11.72      1.48 o
   3   9   0       46.92       64.17      4.18 o
   4   9   0      109.96      116.87      6.64 o
  -4  -9   1       18.65       23.03      2.21 o
  -3  -9   1       87.64      102.04      5.90 o
  -2  -9   1      111.04      119.01      6.64 o
  -1  -9   1        0.23        1.80      0.82 o
  -5  -8   1       89.80       89.42      5.33 o
  -4  -8   1       87.79       92.45      5.33 o
  -3  -8   1       26.86       29.18      2.29 o
  -2  -8   1       10.06       10.08      1.31 o
  -1  -8   1       63.97       67.45      4.10 o
   0  -8   1      105.12      112.37      6.31 o
   1  -8   1        6.72        9.07      1.02 o
   2  -8   1        1.70        2.29      0.73 o
  -6  -7   1       61.25       59.34      3.85 o
  -5  -7   1        8.93        9.67      1.31 o
  -4  -7   1        1.53        1.31      0.66 o
  -3  -7   1       85.65       84.17      4.84 o
  -2  -7   1      197.88      192.11      9.67 o
  -1  -7   1      139.30      169.41      8.61 o
   0  -7   1      144.94      145.03      5.18 o
   1  -7   1       20.75       21.67      1.84 o
   2  -7   1        8.33        8.34      0.94 o
   3  -7   1        3.71        3.85      0.98 o
  -7  -6   1        9.69       11.72      1.39 o
  -6  -6   1       50.50       47.21      2.75 o
  -5  -6   1       12.94       10.78      0.89 o
  -4  -6   1      538.82      603.05     44.09 o
  -3  -6   1       42.01       42.54      2.70 o
  -2  -6   1      481.57      465.37     21.88 o
  -1  -6   1        8.17        8.99      0.81 o
   0  -6   1        8.73      215.39      9.84 o
   2  -6   1      185.01      183.50      6.68 o
   3  -6   1        8.42        7.04      0.98 o
   4  -6   1       14.87       15.44      1.28 o
  -7  -5   1      149.77      145.49      5.00 o
  -6  -5   1       84.13       87.95      3.21 o
  -5  -5   1       48.34       47.39      2.54 o
  -4  -5   1        0.03       -0.25      0.45 o
  -3  -5   1       26.22       29.10      3.40 o
  -2  -5   1      198.01      206.58      5.17 o
  -1  -5   1      481.87      501.06     12.20 o
   0  -5   1      273.95      279.49      9.08 o
   1  -5   1      662.46      775.77     24.53 o
   2  -5   1        3.39        2.92      0.55 o
   3  -5   1        0.02        0.81      0.66 o
   4  -5   1       21.31       20.28      1.64 o
   5  -5   1       55.70       54.08      2.55 o
  -8  -4   1       13.39       13.00      1.10 o
  -7  -4   1        2.76        2.67      0.58 o
  -6  -4   1       71.42       60.97      2.38 o
  -5  -4   1       24.35       24.25      1.20 o
  -4  -4   1      881.21      915.43     22.11 o
  -3  -4   1      100.74      105.48      4.64 o
  -2  -4   1     1589.98     1769.58     42.71 o
  -1  -4   1       15.33       20.94      0.72 o
   0  -4   1     1230.47     1395.40     44.30 o
   1  -4   1      242.13      258.91      7.67 o
   2  -4   1       75.40      112.65      3.01 o
   3  -4   1       20.99       18.52      0.84 o
   4  -4   1        1.37        1.48      0.74 o
   5  -4   1        2.04        2.01      0.62 o
   6  -4   1       15.07       22.72      2.42 o
  -8  -3   1        0.02       -0.29      0.49 o
  -7  -3   1       11.77       11.44      0.95 o
  -6  -3   1       26.14       25.55      1.32 o
  -5  -3   1       95.04       84.87      2.42 o
  -4  -3   1       24.58       20.74      0.83 o
  -3  -3   1      404.41      402.26      9.80 o
  -1  -3   1      381.49      431.44     16.39 o
   0  -3   1        1.79        0.38      0.26 o
   1  -3   1     4398.15     4361.31    104.35 o
   2  -3   1      800.14      828.02     19.96 o
   3  -3   1      311.05      353.68     10.71 o
   4  -3   1        0.34        5.16      1.15 o
   5  -3   1      103.99      104.46      3.01 o
   6  -3   1       23.13       24.09      1.15 o
  -8  -2   1       22.50       20.62      1.38 o
  -7  -2   1        4.21        3.85      0.66 o
  -6  -2   1      169.90      163.41      4.43 o
  -5  -2   1        0.63        1.04      0.31 o
  -4  -2   1      340.81      339.68      8.42 o
  -3  -2   1       57.13       50.24      1.43 o
  -2  -2   1     4035.79     3861.21    175.39 o
  -1  -2   1       76.44       77.72      2.67 o
   0  -2   1     6167.07     6095.08    189.50 o
   1  -2   1      471.34      494.02     11.93 o
   2  -2   1      171.46      164.90      4.15 o
   3  -2   1       10.82       65.73      3.44 o
   4  -2   1      376.84      346.41     10.02 o
   5  -2   1       12.23       11.29      1.33 o
   6  -2   1       45.55       50.07      2.35 o
   7  -2   1        0.12       -0.01      0.38 o
  -8  -1   1        0.22        0.23      0.49 o
  -7  -1   1      104.13       99.41      2.98 o
  -6  -1   1        5.01        4.51      0.54 o
  -5  -1   1      255.41      257.20      6.55 o
  -4  -1   1       23.62       20.96      1.37 o
  -3  -1   1     2115.74     2104.45     81.26 o
  -1  -1   1     1526.38     1420.09     41.13 o
   1  -1   1      799.96      881.86     21.14 o
   2  -1   1     1169.97     1118.13     32.13 o
   3  -1   1      311.07      363.82     11.63 o
   4  -1   1      107.73      120.53      3.66 o
   5  -1   1        0.92      112.61      5.66 o
   6  -1   1       24.81       25.57      1.89 o
   7  -1   1        8.62       17.19      5.61 o
  -7   0   1        0.26       -0.10      0.43 o
  -6   0   1      127.50      113.35      6.15 o
  -5   0   1        0.31        0.24      0.31 o
  -4   0   1       97.17      116.87      5.00 o
  -3   0   1        0.56        0.69      0.21 o
  -1   0   1       55.92       51.80      1.31 o
   1   0   1       17.42       14.19      0.53 o
   3   0   1       95.22       93.73      2.48 o
   5   0   1       12.12       11.08      0.68 o
   6   0   1      189.99      182.29      4.88 o
   7   0   1        2.96        3.45      0.60 o
  -7   1   1      229.47      211.59      5.72 o
  -6   1   1        9.16        8.91      1.02 o
  -5   1   1       82.94       85.64      3.07 o
  -4   1   1      296.06      312.43      7.83 o
  -3   1   1     5074.57     5282.97    126.11 o
  -2   1   1      793.59      814.42     19.59 o
  -1   1   1     1322.44     1353.90     43.74 o
   1   1   1      970.65      913.69     39.09 o
   2   1   1      737.73      770.97     21.87 o
   3   1   1        6.50        8.79      0.74 o
   4   1   1       24.05       21.72      1.74 o
   5   1   1      650.41      726.13     21.51 o
   6   1   1        0.13       -0.45      0.63 o
   7   1   1       13.85       15.20      1.55 o
   8   1   1        1.67        1.21      0.56 o
  -7   2   1        0.08       -0.49      0.47 o
  -6   2   1       51.51       53.20      1.86 o
  -5   2   1        0.00       -0.04      0.38 o
  -4   2   1      263.34      251.73      8.20 o
  -3   2   1        4.52        6.82      0.74 o
  -2   2   1        1.32        0.08      0.33 o
  -1   2   1      816.64      774.15     18.68 o
   0   2   1      418.30      436.54     13.74 o
   1   2   1       43.33       41.74      2.05 o
   2   2   1     3682.72     4580.06    132.37 o
   3   2   1      128.16      171.30      8.20 o
   4   2   1        6.01        5.60      0.51 o
   5   2   1       24.72       23.64      0.98 o
   6   2   1       30.85       30.91      2.57 o
   7   2   1       11.61       11.11      0.83 o
   8   2   1        3.09        3.52      0.98 o
  -6   3   1        2.33        2.34      0.67 o
  -5   3   1       21.16       22.24      1.06 o
  -4   3   1       20.65       19.07      0.91 o
  -2   3   1        2.92        3.94      0.33 o
  -1   3   1     1289.38     1325.45     31.70 o
   0   3   1       16.49       15.17      0.75 o
   1   3   1     1340.14     1443.07     65.81 o
   2   3   1       45.60       63.19      2.62 o
   3   3   1       12.50       17.83      1.50 o
   4   3   1       33.21       42.09      2.52 o
   5   3   1      356.92      375.54     14.75 o
   6   3   1       17.24       15.72      0.86 o
   7   3   1      162.79      156.05      5.21 o
   8   3   1        2.95        2.46      0.64 o
  -6   4   1       61.86       55.89      2.67 o
  -5   4   1        2.43        2.83      0.67 o
  -4   4   1      251.56      233.16      7.93 o
  -3   4   1      138.73      127.11      4.52 o
  -2   4   1      893.85     1087.47     43.74 o
   0   4   1       28.26       22.67      2.17 o
   1   4   1       25.38       28.65      1.25 o
   2   4   1      304.82      347.67     16.31 o
   3   4   1      100.34      119.02      4.54 o
   4   4   1     1632.57     2097.07     50.54 o
   5   4   1       34.02       35.22      1.25 o
   6   4   1       16.43       15.27      1.52 o
   7   4   1        0.68        0.82      0.46 o
   8   4   1       34.90       37.34      1.84 o
  -5   5   1        0.02       -0.27      0.51 o
  -4   5   1       17.40       15.03      1.19 o
  -3   5   1       74.23       68.27      2.78 o
  -2   5   1        9.18        9.75      0.98 o
   0   5   1      135.24      131.16      4.52 o
   1   5   1     1215.41     1292.39     52.25 o
   2   5   1      282.06      321.32     21.19 o
   3   5   1        0.29        0.52      0.28 o
   4   5   1        4.83        6.12      0.46 o
   5   5   1       38.89       44.20      1.81 o
   6   5   1        0.97        0.44      0.39 o
   7   5   1       31.14       32.70      1.70 o
  -4   6   1        1.09        1.20      0.82 o
  -3   6   1        0.44        0.39      0.70 o
  -2   6   1       45.98       45.86      2.14 o
  -1   6   1       14.25       17.80      1.24 o
   1   6   1      382.41      378.10     12.23 o
   2   6   1      233.14      240.43     12.99 o
   3   6   1        4.64       19.10      1.64 o
   4   6   1        2.84        3.52      0.82 o
   5   6   1      675.04      826.48     38.52 o
   6   6   1      286.72      362.26     11.35 o
   7   6   1       22.47       26.55      2.05 o
  -3   7   1       78.30       71.82      3.13 o
  -2   7   1        0.01        0.54      0.57 o
  -1   7   1       60.82       63.45      5.16 o
   0   7   1       77.22       73.07      3.01 o
   1   7   1      237.44      224.02      7.60 o
   3   7   1      268.53      363.00     17.46 o
   4   7   1       69.33       76.55      4.51 o
   5   7   1       10.04       11.88      1.39 o
   6   7   1       13.56       20.90      1.97 o
   7   7   1        0.01        0.41      0.66 o
  -2   8   1        1.17        1.05      0.67 o
  -1   8   1        4.98        5.26      1.43 o
   0   8   1      160.07      177.83      6.28 o
   1   8   1       14.10       30.00      2.46 o
   2   8   1       21.52       31.31      2.38 o
   3   8   1       24.03       25.24      2.13 o
   4   8   1        0.79        1.64      0.74 o
   5   8   1        0.01        0.66      0.57 o
   6   8   1       28.29       31.96      2.62 o
   1   9   1       12.08       15.00      1.64 o
   2   9   1        0.35        0.49      0.57 o
   3   9   1      102.85      106.06      6.07 o
   4   9   1       34.13       40.16      2.95 o
  -3  -9   2      135.78      134.09      7.46 o
  -2  -9   2       32.70       33.93      2.70 o
  -1  -9   2       42.45       45.24      3.28 o
  -5  -8   2       29.21       29.59      2.46 o
  -4  -8   2      108.33      104.83      5.98 o
  -3  -8   2       72.58       74.91      4.51 o
  -2  -8   2       54.16       51.22      3.36 o
  -1  -8   2       41.32       38.11      2.79 o
   0  -8   2      126.11      106.22      5.98 o
   1  -8   2       78.08       74.42      4.59 o
   2  -8   2       53.43       56.60      4.10 o
  -6  -7   2       10.56       11.06      1.56 o
  -5  -7   2       36.34       35.49      2.70 o
  -4  -7   2        2.83        3.52      0.82 o
  -3  -7   2       50.42       42.62      2.87 o
  -2  -7   2        0.35        0.49      0.49 o
  -1  -7   2      169.13      183.18      9.26 o
   1  -7   2        2.68        3.17      1.07 o
   2  -7   2       30.79       31.24      1.77 o
   3  -7   2        1.32        1.80      0.82 o
  -7  -6   2        0.74       -0.49      0.57 o
  -6  -6   2        8.30        9.94      0.89 o
  -5  -6   2       34.05       38.04      2.21 o
  -4  -6   2       28.51       30.56      1.38 o
  -3  -6   2      105.73      100.15      5.41 o
  -2  -6   2      182.50      157.20      7.95 o
  -1  -6   2       80.79       79.37      2.95 o
   0  -6   2        4.94        5.19      1.52 o
   1  -6   2       51.80       76.55      4.10 o
   2  -6   2      133.77      132.76     10.24 o
   3  -6   2       47.19       42.21      2.06 o
   4  -6   2        9.75        7.63      1.00 o
  -7  -5   2       76.69       76.25      2.97 o
  -6  -5   2       27.93       24.10      1.72 o
  -5  -5   2      203.86      208.90      6.59 o
  -4  -5   2      119.73      116.93      3.86 o
  -3  -5   2       96.38       88.02      3.73 o
  -2  -5   2       67.72       78.73      3.02 o
  -1  -5   2       45.32       40.80      1.68 o
   0  -5   2       47.71       76.96      3.85 o
   2  -5   2      202.64      207.16      6.97 o
   3  -5   2       35.54       36.64      2.17 o
   4  -5   2        0.58        0.01      0.86 o
   5  -5   2        2.70        4.85      0.98 o
  -7  -4   2       17.51       17.16      1.15 o
  -6  -4   2      274.87      252.57      7.99 o
  -5  -4   2       26.04       24.48      1.24 o
  -4  -4   2       56.54       55.52      2.03 o
  -3  -4   2      193.11      204.71      6.30 o
  -2  -4   2     3858.97     3992.18    195.92 o
  -1  -4   2      814.58      868.01     20.96 o
   0  -4   2     1075.91     1135.32     28.56 o
   1  -4   2       54.90       68.96      3.40 o
   2  -4   2      280.93      341.30      8.43 o
   3  -4   2      134.15      141.10      5.15 o
   4  -4   2      184.29      170.39      4.51 o
   5  -4   2       24.11       23.14      1.09 o
   6  -4   2        0.15        3.07      0.79 o
  -8  -3   2        4.95        3.74      1.31 o
  -7  -3   2        4.54        3.89      0.66 o
  -6  -3   2       27.04       25.62      1.32 o
  -5  -3   2      226.84      228.85      7.17 o
  -4  -3   2      102.41      101.26      2.72 o
  -3  -3   2       27.03       15.45      0.77 o
  -2  -3   2      477.40      530.53     15.51 o
  -1  -3   2     2204.99     2296.07     55.15 o
   0  -3   2      249.24      244.92      6.04 o
   1  -3   2      161.86      129.22      4.34 o
   3  -3   2     1266.68     1402.82     41.79 o
   4  -3   2       93.05       91.31      2.60 o
   5  -3   2       16.15       17.02      1.23 o
   6  -3   2        0.00        0.40      0.40 o
  -8  -2   2        2.93        3.97      0.75 o
  -7  -2   2        0.95        0.37      0.46 o
  -6  -2   2       40.80       36.77      1.69 o
  -5  -2   2        8.82        7.45      0.55 o
  -4  -2   2      389.17      352.69      8.73 o
  -3  -2   2      176.64      167.24      5.61 o
  -2  -2   2       70.42       64.32      2.11 o
  -1  -2   2        1.44        2.24      0.20 o
   0  -2   2     3250.01     3236.45     77.64 o
   1  -2   2      113.85       95.16      4.59 o
   2  -2   2      405.99      387.89      9.47 o
   3  -2   2        1.09        2.05      0.35 o
   4  -2   2       49.42      242.68     11.06 o
   5  -2   2        9.13       11.81      1.03 o
   6  -2   2       94.31       95.22      4.69 o
   7  -2   2        7.27        8.09      0.76 o
  -7  -1   2       90.55       81.23      3.07 o
  -6  -1   2        3.13        3.29      0.53 o
  -5  -1   2        9.69       10.78      0.66 o
  -4  -1   2      239.23      226.91      5.73 o
  -3  -1   2     2523.74     2479.07     59.39 o
  -2  -1   2      318.23      322.23      7.87 o
  -1  -1   2     1378.52     1588.49     46.17 o
   0  -1   2     2174.38     2204.89     59.30 o
   1  -1   2        6.84        2.46      0.17 o
   2  -1   2      239.24      227.80      6.87 o
   3  -1   2     1612.75     1589.85     88.93 o
   4  -1   2       46.56       74.26      3.93 o
   5  -1   2      279.74      284.46      7.25 o
   6  -1   2        1.26        5.21      2.21 o
   7  -1   2        3.26        7.07      2.13 o
  -7   0   2        0.67        0.24      0.45 o
  -6   0   2      598.30      560.85     13.94 o
  -5   0   2        0.24        0.30      0.31 o
  -4   0   2      527.37      539.98     13.25 o
  -3   0   2        1.81        1.88      0.25 o
  -2   0   2     2394.31     2402.88     57.27 o
  -1   0   2      231.94      218.51      6.44 o
   0   0   2      146.34      127.48      3.13 o
   1   0   2       26.41       24.17      1.25 o
   2   0   2      168.90      165.37      5.19 o
   3   0   2      184.25      173.65      4.52 o
   5   0   2        2.72        5.00      0.56 o
   6   0   2       38.94       69.67      3.52 o
   7   0   2        0.23        0.20      0.45 o
  -7   1   2        0.08       -0.28      0.59 o
  -6   1   2        8.53        7.06      1.61 o
  -5   1   2     1253.30     1214.70     29.48 o
  -4   1   2      333.40      329.49      8.22 o
  -3   1   2      120.60      137.60      3.55 o
  -2   1   2      137.59      126.54      3.21 o
  -1   1   2    10453.53     8195.98    307.76 o
   0   1   2     1077.10     1121.43     32.69 o
   1   1   2      399.81      341.87      8.27 o
   2   1   2      926.41      908.70     32.62 o
   3   1   2        2.80        1.54      0.23 o
   4   1   2       12.37       11.25      0.61 o
   5   1   2      209.39      384.97     12.41 o
   6   1   2        0.47       -0.27      0.28 o
   7   1   2       57.24       60.54      3.66 o
   8   1   2        0.02       -0.19      0.45 o
  -7   2   2        1.48        1.17      0.54 o
  -6   2   2        4.29        3.71      0.58 o
  -5   2   2        1.71        1.72      0.41 o
  -4   2   2      222.60      202.01      5.21 o
  -3   2   2       32.96       33.22      1.61 o
  -2   2   2      917.30      852.62     20.54 o
  -1   2   2      353.02      333.23      8.10 o
   0   2   2     1814.24     1667.56     54.01 o
   1   2   2       33.30       36.06      1.33 o
   2   2   2     4299.94     4371.13    182.59 o
   3   2   2      151.11      154.02      6.10 o
   4   2   2      895.60      926.90     27.92 o
   5   2   2       81.29       84.31      2.41 o
   6   2   2       51.25       60.43      2.05 o
   7   2   2        0.03        1.40      1.02 o
   8   2   2        2.84        5.33      0.75 o
  -6   3   2        7.79        6.75      0.94 o
  -5   3   2       48.64       44.63      2.08 o
  -4   3   2       25.78       26.33      1.17 o
  -3   3   2      203.35      199.47      5.08 o
  -2   3   2        0.01        0.04      0.29 o
  -1   3   2      399.60      392.29      9.59 o
   0   3   2        1.64        1.31      0.37 o
   1   3   2     1377.75     1355.69     42.33 o
   2   3   2      418.09      433.98     18.85 o
   3   3   2      296.79      360.71     13.85 o
   4   3   2      103.84      115.40      3.72 o
   5   3   2        0.88        0.33      0.57 o
   6   3   2       45.66       49.81      1.93 o
   7   3   2      258.58      289.85     10.52 o
   8   3   2       14.56       11.85      1.07 o
  -6   4   2       42.66       42.70      2.25 o
  -5   4   2       20.85       17.96      1.60 o
  -4   4   2        1.91        1.29      0.86 o
  -3   4   2        1.57        2.64      0.53 o
  -2   4   2      568.33      567.60     18.03 o
  -1   4   2      147.83      154.98      5.24 o
   0   4   2      202.96      201.79      7.87 o
   1   4   2       11.61        9.59      0.90 o
   2   4   2       98.92       90.81      4.59 o
   3   4   2        0.29        0.67      0.25 o
   4   4   2      432.36      519.36     12.76 o
   5   4   2       10.12       11.09      0.77 o
   6   4   2      151.55      172.29      7.11 o
   7   4   2        0.14       -0.07      0.37 o
   8   4   2       10.96       13.93      2.87 o
  -5   5   2       21.08       18.24      1.39 o
  -4   5   2        2.39        2.46      0.67 o
  -3   5   2       57.51       54.50      2.35 o
  -2   5   2       23.83       21.15      1.27 o
   0   5   2       15.72       14.02      0.90 o
   1   5   2     1605.66     1516.24     47.33 o
   2   5   2       18.97       17.60      1.01 o
   3   5   2      529.49      591.77     23.07 o
   4   5   2       12.75       14.29      0.80 o
   5   5   2       23.12       26.83      1.30 o
   6   5   2        6.73        7.66      0.72 o
   7   5   2        0.33        1.27      0.78 o
  -4   6   2       14.57       13.46      2.05 o
  -3   6   2        9.03        7.45      1.27 o
  -2   6   2      298.84      293.86      9.81 o
  -1   6   2        7.19       14.54      2.95 o
   1   6   2        9.75       10.49      0.90 o
   2   6   2       15.26       19.21      1.48 o
   3   6   2      512.51      593.51     43.93 o
   4   6   2       34.76       46.29      3.40 o
   5   6   2       48.52       59.09      3.61 o
   6   6   2      283.17      343.16     10.63 o
   7   6   2      276.60      310.79     12.62 o
  -3   7   2        8.21        9.93      1.10 o
  -2   7   2      239.27      240.04      8.27 o
  -1   7   2      291.95      293.26      9.87 o
   2   7   2      844.72      857.00     27.19 o
   3   7   2      968.25     1025.17     32.34 o
   4   7   2       51.03       68.60      4.10 o
   5   7   2       16.39       31.23      2.46 o
   6   7   2      111.23      122.94      6.72 o
   7   7   2       25.99       28.36      2.38 o
  -1   8   2        2.74        3.56      0.76 o
   0   8   2       69.24       70.43      3.01 o
   1   8   2       34.83       34.01      2.54 o
   2   8   2      110.02      107.12      5.90 o
   4   8   2        3.34        4.92      0.98 o
   5   8   2        6.11        7.29      1.23 o
   6   8   2       21.53       29.92      2.54 o
   1   9   2       62.48       59.67      3.93 o
   2   9   2        4.86        5.41      1.15 o
   3   9   2        3.49        5.00      1.07 o
   4   9   2        4.11        3.93      0.98 o
  -3  -9   3        6.95        4.84      1.15 o
  -2  -9   3       16.97       20.90      2.05 o
  -1  -9   3       38.75       37.62      2.87 o
  -5  -8   3        7.40        7.29      1.31 o
  -4  -8   3       21.60       23.44      2.05 o
  -3  -8   3      147.70      123.76      6.72 o
  -2  -8   3      150.75      129.91      7.05 o
  -1  -8   3       33.81       28.77      2.29 o
   0  -8   3        0.48        0.57      0.74 o
   1  -8   3       98.08       90.40      5.33 o
  -6  -7   3       63.10       63.27      4.18 o
  -5  -7   3      167.15      164.74      8.69 o
  -4  -7   3        9.57        6.39      1.07 o
  -3  -7   3        0.30        1.39      0.66 o
  -2  -7   3       77.81       64.42      3.85 o
  -1  -7   3      341.63      341.85     16.47 o
   0  -7   3        3.39        5.90      1.07 o
   1  -7   3       34.42       33.88      1.77 o
   2  -7   3        2.17        3.74      0.74 o
   3  -7   3        9.18        9.49      1.08 o
  -7  -6   3       14.50       14.21      1.12 o
  -6  -6   3        0.71        0.23      0.43 o
  -5  -6   3        2.58        3.21      0.55 o
  -4  -6   3      110.87      107.09      3.73 o
  -3  -6   3       23.82       21.96      1.08 o
  -2  -6   3      200.42      205.39     10.16 o
  -1  -6   3      105.25      100.32      5.33 o
   0  -6   3      147.46      137.57      4.77 o
   1  -6   3        7.46       14.67      1.64 o
   2  -6   3      114.69      115.93      5.25 o
   3  -6   3       27.33       25.31      1.53 o
   4  -6   3       63.41       63.87      2.84 o
  -7  -5   3        0.45        0.53      0.46 o
  -6  -5   3        1.64        1.31      0.66 o
  -5  -5   3      155.28      145.74      5.57 o
  -4  -5   3       22.70       19.57      1.02 o
  -3  -5   3      155.18      140.60      4.47 o
  -2  -5   3       32.21       32.23      1.30 o
  -1  -5   3        0.63        0.70      0.24 o
   0  -5   3        0.19        0.38      0.22 o
   1  -5   3      334.96      382.75     14.75 o
   2  -5   3        5.15        5.25      0.82 o
   3  -5   3       47.57       46.70      2.14 o
   4  -5   3        1.95        2.00      0.78 o
   5  -5   3        3.62        5.66      1.07 o
  -7  -4   3        0.83        1.64      0.52 o
  -6  -4   3       12.88       13.07      0.95 o
  -5  -4   3       42.43       41.03      1.97 o
  -4  -4   3      235.94      230.31     17.54 o
  -3  -4   3       42.69       50.46      1.85 o
  -2  -4   3       84.67       66.23      2.24 o
  -1  -4   3       20.66       19.51      1.27 o
   0  -4   3      703.57      784.34     18.99 o
   1  -4   3      152.44      175.97      4.44 o
   2  -4   3      161.71      289.24     11.23 o
   3  -4   3       12.12       14.02      1.31 o
   4  -4   3      126.92      127.15      3.52 o
   5  -4   3       24.56       26.81      1.19 o
   6  -4   3       40.33       45.31      2.32 o
  -7  -3   3       55.33       53.48      2.32 o
  -6  -3   3       17.25       14.46      1.00 o
  -5  -3   3      428.22      425.59     13.85 o
  -4  -3   3      597.23      584.59     17.30 o
  -3  -3   3       55.44       49.42      2.95 o
  -2  -3   3      126.74      129.43      4.43 o
  -1  -3   3       45.84       63.06      2.09 o
   0  -3   3      652.43      672.89     28.93 o
   1  -3   3      120.15      137.48      3.48 o
   2  -3   3       29.01       31.54      1.68 o
   5  -3   3       33.01       29.98      1.22 o
   6  -3   3        3.01        3.42      0.53 o
  -7  -2   3        2.22        1.23      0.52 o
  -6  -2   3       43.11       42.47      1.83 o
  -5  -2   3       55.11       53.31      2.03 o
  -4  -2   3      530.40      468.22     19.02 o
  -3  -2   3      126.27      120.35      3.80 o
  -2  -2   3        0.05        3.03      0.49 o
  -1  -2   3      874.71      861.52     25.09 o
   0  -2   3     3844.42     3874.23     92.79 o
   1  -2   3      558.51      584.36     14.12 o
   2  -2   3      383.46      377.23      9.22 o
   3  -2   3        1.29        1.24      0.27 o
   5  -2   3        0.21        0.43      0.38 o
   6  -2   3      129.32      134.79      3.78 o
   7  -2   3        2.01        2.19      0.90 o
  -7  -1   3       18.85       19.97      1.26 o
  -6  -1   3       18.89       14.80      1.01 o
  -5  -1   3      165.88      155.42      4.14 o
  -4  -1   3      106.08       97.17      3.57 o
  -3  -1   3      869.54      803.46     22.45 o
  -2  -1   3      469.28      460.21     13.60 o
  -1  -1   3     1448.97     1557.54     82.86 o
   0  -1   3     1326.60     1325.88     48.03 o
   1  -1   3      508.43      476.42     14.30 o
   2  -1   3       89.25       81.51      3.08 o
   3  -1   3       74.31       62.94      5.25 o
   4  -1   3      136.30      141.49      3.72 o
   5  -1   3      165.39      216.29      8.77 o
   6  -1   3        1.50        1.78      0.42 o
   7  -1   3       39.45       41.03      1.62 o
  -7   0   3        0.41        0.26      0.49 o
  -6   0   3      206.62      192.53      5.14 o
  -5   0   3        1.82        1.61      0.37 o
  -4   0   3     2057.20     1941.32     46.68 o
  -3   0   3       37.96       32.84      1.03 o
  -2   0   3      572.30      515.57     12.48 o
  -1   0   3       34.55       32.12      0.88 o
   0   0   3     2254.39     2185.95     52.46 o
   1   0   3      837.07      853.85     35.31 o
   2   0   3     5367.70     4943.40    162.60 o
   3   0   3       62.29       61.78      1.71 o
   4   0   3      292.32      261.62      7.05 o
   5   0   3       11.80       14.49      0.78 o
   6   0   3       47.63       53.48      3.28 o
   7   0   3        0.66        1.14      0.62 o
  -7   1   3       62.44       48.72      1.85 o
  -6   1   3       51.63       50.45      1.78 o
  -5   1   3       52.81       55.38      1.79 o
  -4   1   3      115.90      108.72      2.97 o
  -3   1   3     1129.37     1111.84     26.87 o
  -2   1   3       91.73       92.02      2.41 o
  -1   1   3     5830.02     5769.48    137.52 o
   0   1   3     1227.39     1222.34     29.31 o
   1   1   3     1605.65     1933.25     52.41 o
   2   1   3      453.35      442.04     12.59 o
   3   1   3       22.14       23.02      0.79 o
   4   1   3        8.05        8.04      0.51 o
   5   1   3      209.42      207.68      6.45 o
   6   1   3        0.31        0.46      0.35 o
   7   1   3       98.69      106.95      4.67 o
   8   1   3        4.56        3.15      0.80 o
  -6   2   3        4.01        4.13      0.62 o
  -5   2   3        0.30        0.11      0.33 o
  -4   2   3      191.43      193.94      5.03 o
  -3   2   3      106.26       96.82      2.62 o
  -2   2   3       33.37       24.85      0.84 o
  -1   2   3       82.07       79.19      2.05 o
   0   2   3     1132.48     1053.54     25.28 o
   1   2   3      325.45      334.58     11.12 o
   2   2   3      788.66      807.50     28.73 o
   3   2   3      546.18      569.25     13.77 o
   4   2   3     1271.51     1313.55     31.58 o
   5   2   3       19.83       19.07      1.04 o
   6   2   3       10.85       20.92      2.67 o
   7   2   3       54.79       52.13      2.22 o
   8   2   3       23.66       24.52      1.27 o
  -6   3   3        0.07       -0.47      0.53 o
  -5   3   3       33.26       28.07      1.20 o
  -4   3   3        0.85        0.82      0.35 o
  -3   3   3      150.40      136.92      3.61 o
  -2   3   3       40.16       40.50      1.25 o
  -1   3   3      117.93      135.10      3.42 o
   0   3   3       27.09       27.21      2.13 o
   1   3   3      835.78      813.19     42.29 o
   2   3   3      820.86      898.99     21.63 o
   3   3   3       27.14       40.84      1.63 o
   4   3   3       12.93       12.84      0.67 o
   5   3   3       62.25       68.25      2.04 o
   6   3   3       85.01       89.35      4.00 o
   8   3   3        0.63        2.15      0.86 o
  -5   4   3        0.03       -0.16      0.55 o
  -4   4   3       25.15       23.45      1.39 o
  -3   4   3        7.43        7.96      1.39 o
  -2   4   3      355.90      332.70     10.82 o
  -1   4   3       20.38       21.23      1.10 o
   0   4   3      674.88      678.05     24.63 o
   1   4   3        5.78        6.72      0.57 o
   2   4   3       67.16       78.16      2.07 o
   3   4   3       15.45       15.79      0.67 o
   4   4   3      651.51      721.33     17.49 o
   5   4   3        9.11        8.42      0.58 o
   6   4   3      256.54      271.16      8.93 o
   7   4   3        4.72        4.13      0.67 o
   8   4   3        2.63        3.13      0.69 o
  -5   5   3       16.64       17.51      3.32 o
  -4   5   3        4.29        3.39      0.73 o
  -3   5   3       47.20       43.96      2.03 o
  -2   5   3       15.04       16.88      1.13 o
  -1   5   3      620.39      600.41     19.12 o
   0   5   3        8.67        9.35      0.94 o
   1   5   3      151.80      168.63      5.70 o
   2   5   3      161.71      159.23      5.38 o
   3   5   3     1401.08     1409.55     59.01 o
   4   5   3       17.16       17.09      0.77 o
   5   5   3       10.67       11.05      0.78 o
   6   5   3       56.15       63.67      2.48 o
   7   5   3       15.66       15.00      1.13 o
  -4   6   3      111.36      101.31      4.22 o
  -3   6   3        0.25        0.00      0.57 o
  -2   6   3        5.92        6.88      0.85 o
  -1   6   3      190.69      196.03      6.74 o
   0   6   3      468.99      449.55     14.52 o
   1   6   3       27.31       34.42      1.65 o
   2   6   3      256.86      242.05     13.44 o
   3   6   3      330.99      353.64     11.49 o
   4   6   3      132.21      143.29      5.41 o
   5   6   3      148.02      154.66      7.95 o
   6   6   3      159.61      185.15      9.43 o
   7   6   3       45.10       61.63      3.52 o
  -3   7   3        2.58        3.00      0.80 o
  -2   7   3        0.14        0.68      1.15 o
  -1   7   3       27.64       28.25      1.64 o
   0   7   3      806.48      791.70     25.26 o
   1   7   3      546.01      588.41     18.89 o
   2   7   3       93.76       99.17      3.85 o
   3   7   3      260.91      272.55      9.08 o
   4   7   3      622.62      627.65     29.42 o
   5   7   3      468.08      502.00     23.85 o
   6   7   3       63.50       64.50      4.02 o
   7   7   3        6.05        6.47      1.15 o
  -1   8   3        0.01        0.42      0.58 o
   0   8   3       69.70       74.33      3.13 o
   1   8   3       26.38       30.94      1.71 o
   2   8   3      123.73      124.01     11.19 o
   3   8   3       79.89       80.24      4.67 o
   4   8   3       25.35       23.77      2.05 o
   5   8   3        0.74        1.07      0.66 o
   6   8   3        0.27        1.23      0.74 o
   1   9   3        0.20        0.04      0.61 o
   2   9   3        4.17        3.44      0.98 o
   3   9   3        8.61        7.62      1.23 o
   4   9   3        0.05        1.15      0.66 o
  -5  -8   4        0.37        0.66      0.66 o
  -4  -8   4       15.06       16.56      1.72 o
  -3  -8   4       12.57       13.69      1.56 o
  -2  -8   4       14.30       16.97      1.72 o
  -1  -8   4       66.78       64.58      4.02 o
   0  -8   4       72.95       63.85      4.02 o
   1  -8   4        6.31        4.67      1.07 o
  -6  -7   4       73.14       68.52      4.43 o
  -5  -7   4       87.20       82.94      5.00 o
  -4  -7   4      206.33      189.08      9.67 o
  -3  -7   4      148.74      147.53      7.70 o
  -2  -7   4       70.68       55.73      3.52 o
  -1  -7   4       94.39       84.83      4.84 o
   0  -7   4      176.13      153.26      7.95 o
   1  -7   4       29.03       33.69      2.54 o
   2  -7   4       11.15       12.41      1.14 o
   3  -7   4        1.83        1.03      0.67 o
  -6  -6   4       83.68       80.55      3.05 o
  -5  -6   4        0.49        0.31      0.37 o
  -4  -6   4       37.48       34.10      1.50 o
  -3  -6   4       55.38       50.15      2.87 o
  -2  -6   4      126.25      120.15      6.31 o
  -1  -6   4       68.40       68.52      3.93 o
   0  -6   4      226.34      200.64      9.92 o
   1  -6   4        0.55        0.38      0.44 o
   2  -6   4        7.45        8.91      2.01 o
   3  -6   4        7.33        8.73      0.96 o
   4  -6   4       96.21      101.36      4.00 o
  -7  -5   4        4.04        2.86      0.61 o
  -6  -5   4        2.49        2.05      0.74 o
  -5  -5   4      102.84      108.28      3.76 o
  -4  -5   4      191.82      193.30      6.12 o
  -3  -5   4      264.77      256.09     10.12 o
  -2  -5   4       67.17       59.34      2.11 o
  -1  -5   4        5.30        6.32      0.51 o
   0  -5   4      170.83      171.00      4.38 o
   1  -5   4      242.22      258.14     10.69 o
   2  -5   4      139.74      139.04      4.24 o
   3  -5   4      123.27      123.22      4.49 o
   4  -5   4       14.23       14.72      1.56 o
   5  -5   4       20.30       18.25      1.40 o
  -7  -4   4        2.86        2.46      0.61 o
  -6  -4   4       39.36       32.03      1.57 o
  -5  -4   4        0.69        0.49      0.49 o
  -4  -4   4       35.78       30.67      1.39 o
  -3  -4   4        2.23        2.12      0.37 o
  -2  -4   4      345.51      310.91      9.37 o
  -1  -4   4      113.90      100.17      3.25 o
   0  -4   4      390.39      361.01      8.87 o
   1  -4   4       10.83       22.54      1.64 o
   2  -4   4       76.44      101.63      5.00 o
   3  -4   4        2.66        2.41      0.40 o
   4  -4   4        9.85        9.64      0.72 o
   5  -4   4        0.01        0.29      0.40 o
   6  -4   4       19.00       21.95      1.55 o
  -7  -3   4      169.49      155.92      5.31 o
  -6  -3   4      113.03      100.82      3.56 o
  -5  -3   4       11.28        9.13      0.75 o
  -4  -3   4        3.33        2.51      0.41 o
  -3  -3   4     1995.64     2036.52     59.26 o
  -2  -3   4      758.24      791.25     23.26 o
  -1  -3   4      301.11      296.32      8.86 o
   0  -3   4      139.17      150.72      3.80 o
   1  -3   4      332.52      344.09      8.42 o
   2  -3   4      116.31      118.20      3.07 o
   3  -3   4      443.99      466.34     13.69 o
   4  -3   4       15.36       15.24      0.82 o
   5  -3   4       16.25       17.66      0.91 o
   6  -3   4        0.47        0.36      0.43 o
  -7  -2   4        1.45        0.22      0.43 o
  -6  -2   4       11.73       12.98      0.98 o
  -5  -2   4       12.58       10.93      0.82 o
  -4  -2   4      245.08      214.95      8.69 o
  -3  -2   4      101.87       91.39      3.93 o
  -2  -2   4      884.81      858.55     25.07 o
  -1  -2   4      686.19      700.42     17.26 o
   0  -2   4     1179.54     1080.16     29.51 o
   1  -2   4      200.87      197.90      4.92 o
   2  -2   4      448.36      431.53     10.54 o
   3  -2   4       89.05       81.72      2.26 o
   4  -2   4      167.80      171.79      4.48 o
   5  -2   4        8.13        8.45      0.85 o
   6  -2   4       50.46       47.19      2.01 o
   7  -2   4        0.05        0.55      0.98 o
  -7  -1   4       12.61       11.51      1.00 o
  -6  -1   4        4.55        3.62      0.58 o
  -5  -1   4      178.57      167.32      4.43 o
  -4  -1   4        5.65        5.32      0.71 o
  -3  -1   4       33.74       31.56      1.27 o
  -2  -1   4       74.88       68.69      2.26 o
  -1  -1   4     2069.49     2127.20     61.84 o
   0  -1   4      140.83      138.48      3.45 o
   1  -1   4      692.69      697.09     20.99 o
   2  -1   4      106.93       95.24      2.46 o
   3  -1   4      462.13      439.81     11.09 o
   4  -1   4       10.25       11.06      1.07 o
   6  -1   4       25.73       23.35      1.09 o
   7  -1   4       12.44       15.99      2.38 o
  -7   0   4        1.99        1.19      0.52 o
  -6   0   4       87.31       75.20      2.35 o
  -5   0   4        0.95        1.82      0.36 o
  -4   0   4      136.79      128.86      3.44 o
  -3   0   4        0.00       -0.01      0.19 o
  -2   0   4     1692.57     1640.57     39.33 o
  -1   0   4      111.85      114.72      2.89 o
   0   0   4     1160.85     1061.27     30.68 o
   1   0   4      102.66       86.31      2.59 o
   2   0   4     1114.59     1055.74     26.85 o
   3   0   4      111.45      104.07      3.70 o
   4   0   4      440.28      476.76     11.72 o
   5   0   4       14.76       17.90      0.85 o
   6   0   4       35.32       39.89      4.15 o
   7   0   4        0.38        0.22      0.37 o
  -7   1   4       41.07       37.68      1.89 o
  -6   1   4       27.73       25.33      1.20 o
  -5   1   4        1.26        1.51      0.41 o
  -4   1   4        0.61        1.12      0.32 o
  -3   1   4      390.73      351.36      8.68 o
  -2   1   4      229.11      226.62      5.64 o
  -1   1   4      445.67      423.84     10.30 o
   0   1   4      652.21      676.66     16.29 o
   1   1   4     2018.68     2182.43     61.69 o
   2   1   4      526.24      523.10     12.68 o
   3   1   4      354.09      312.38      7.68 o
   4   1   4        2.83        2.34      0.42 o
   6   1   4       63.09       59.03      2.91 o
   7   1   4       79.48      102.24     12.25 o
   8   1   4        6.57        6.20      0.89 o
  -6   2   4      108.19      102.67      3.06 o
  -5   2   4        0.30       -0.09      0.32 o
  -4   2   4      138.70      137.97      3.73 o
  -3   2   4       27.22       25.49      0.94 o
  -2   2   4      615.27      589.97     14.35 o
  -1   2   4        8.90        8.20      0.40 o
   0   2   4     2763.09     2773.48     66.26 o
   1   2   4      801.30      801.88     19.36 o
   2   2   4       59.54       71.11      1.86 o
   3   2   4      320.36      324.41      7.93 o
   4   2   4     2779.36     2685.26     64.31 o
   5   2   4       64.51       67.43      1.99 o
   6   2   4      186.23      191.45      5.09 o
   7   2   4       29.05       29.25      1.64 o
   8   2   4       15.53       24.42      2.54 o
  -6   3   4        0.01       -0.34      0.55 o
  -5   3   4       30.21       31.48      1.71 o
  -4   3   4       32.59       30.89      1.19 o
  -3   3   4      551.66      567.69     13.85 o
  -2   3   4       46.24       43.95      1.33 o
  -1   3   4        4.21        2.52      0.37 o
   0   3   4      937.97      976.11     30.58 o
   1   3   4     5761.96     5669.89    180.68 o
   2   3   4      474.00      509.86     12.40 o
   3   3   4      201.94      191.42      4.81 o
   4   3   4      302.82      329.42      8.16 o
   5   3   4       91.32       97.69      2.74 o
   6   3   4       18.12       18.38      1.56 o
   7   3   4       15.14       18.26      2.31 o
   8   3   4       14.51       15.57      1.97 o
  -5   4   4        0.05        0.66      0.98 o
  -4   4   4       24.78       21.02      1.36 o
  -3   4   4        0.01       -0.41      0.41 o
  -2   4   4       42.24       35.74      2.46 o
  -1   4   4       19.92       16.86      1.01 o
   0   4   4      158.82      131.04      4.46 o
   1   4   4      127.25      134.34      4.57 o
   2   4   4     1226.42     1264.32     39.68 o
   3   4   4        1.24        0.95      0.21 o
   4   4   4        2.01        1.28      0.41 o
   5   4   4        7.94        8.52      0.58 o
   6   4   4      452.21      476.42     11.83 o
   7   4   4        3.39        2.57      0.51 o
   8   4   4       25.57       26.64      2.13 o
  -5   5   4        2.76        2.84      0.73 o
  -4   5   4        0.99        0.76      0.57 o
  -2   5   4       12.53       11.58      0.96 o
  -1   5   4      207.60      201.71      6.80 o
   0   5   4      121.45      121.53      4.28 o
   1   5   4      224.45      217.05      7.21 o
   2   5   4        0.69        0.33      0.29 o
   3   5   4     1191.05     1190.81     37.44 o
   4   5   4      253.88      259.25      6.52 o
   5   5   4      330.88      375.32     18.48 o
   6   5   4       30.35       31.70      1.57 o
   7   5   4       64.57       75.10      8.03 o
  -4   6   4       57.18       58.15      2.72 o
  -3   6   4      102.62      104.72      4.06 o
  -2   6   4       25.74       24.10      1.50 o
  -1   6   4        6.22        4.91      0.74 o
   0   6   4      341.41      344.43     11.29 o
   1   6   4      747.52      757.60     24.07 o
   2   6   4        0.57        0.49      0.47 o
   3   6   4        1.24        0.66      0.74 o
   4   6   4       15.09       15.60      1.06 o
   5   6   4      297.85      321.82     10.59 o
   6   6   4        3.28        3.69      0.90 o
  -3   7   4       45.45       46.73      2.38 o
  -2   7   4       94.64       93.50      3.77 o
  -1   7   4        9.51       10.02      1.04 o
   0   7   4      106.13      103.26      3.91 o
   1   7   4      110.16      103.07      3.88 o
   2   7   4      346.57      335.70     11.05 o
   3   7   4       39.35       38.47      1.88 o
   4   7   4       44.31       41.98      2.03 o
   5   7   4      278.55      300.30     14.67 o
   6   7   4       76.31       74.91      4.51 o
  -1   8   4        7.46        6.64      0.95 o
   0   8   4        0.27        0.79      1.07 o
   1   8   4        2.90        1.93      0.61 o
   2   8   4      219.47      221.30      7.61 o
   3   8   4       19.82       19.84      1.30 o
   4   8   4       49.38       48.19      3.20 o
   5   8   4       32.48       35.90      2.70 o
   6   8   4       19.51       17.95      1.89 o
   1   9   4       57.17       56.18      2.61 o
   2   9   4       18.32       17.57      1.33 o
   3   9   4       15.41       15.41      1.72 o
   4   9   4       10.65       11.47      1.56 o
  -4  -8   5       62.46       55.24      3.69 o
  -3  -8   5       38.51       41.80      3.03 o
  -2  -8   5       15.18       17.62      1.80 o
  -1  -8   5        3.18        5.82      1.07 o
   0  -8   5       12.31       11.88      1.48 o
   1  -8   5        0.16        0.82      0.66 o
  -5  -7   5       17.74       20.33      1.97 o
  -4  -7   5      137.91      133.68      7.21 o
  -3  -7   5      170.94      157.28      8.20 o
  -2  -7   5      135.48      118.76      6.39 o
  -1  -7   5       80.10       66.47      4.02 o
   0  -7   5       67.49       58.27      3.61 o
   1  -7   5      142.16      138.51      7.38 o
   2  -7   5       92.34       92.78      5.33 o
   3  -7   5        1.15        0.58      0.63 o
  -6  -6   5       80.77       77.93      3.01 o
  -5  -6   5       26.94       25.86      1.40 o
  -4  -6   5        0.20        0.52      0.37 o
  -3  -6   5        4.74        3.82      0.51 o
  -2  -6   5       63.80       65.13      2.32 o
  -1  -6   5      277.73      287.52     13.93 o
   0  -6   5       57.31       52.62      3.20 o
   1  -6   5       52.28       51.61      2.23 o
   2  -6   5       83.16       79.90      5.98 o
   3  -6   5       11.04       12.66      1.08 o
   4  -6   5       85.40       86.48      3.56 o
  -7  -5   5       13.75       16.97      1.24 o
  -6  -5   5        8.91        7.97      0.78 o
  -5  -5   5        5.32        5.52      0.63 o
  -4  -5   5       22.01       20.89      1.12 o
  -3  -5   5      472.62      457.99     20.53 o
  -2  -5   5      242.66      245.10      8.24 o
  -1  -5   5      316.91      307.55      9.25 o
   0  -5   5       63.60       59.97      2.32 o
   1  -5   5      111.61      105.40      2.87 o
   2  -5   5       29.60       28.30      1.15 o
   3  -5   5        6.11        7.34      0.85 o
   4  -5   5       57.00       60.20      2.66 o
   5  -5   5       71.63       73.42      4.38 o
  -7  -4   5       13.58       12.62      1.04 o
  -6  -4   5       94.84       88.98      3.29 o
  -5  -4   5       47.99       41.80      2.29 o
  -4  -4   5      364.93      346.70     10.57 o
  -3  -4   5       19.08       16.38      1.11 o
  -2  -4   5        3.51        4.14      0.53 o
  -1  -4   5       92.13       93.14      3.05 o
   0  -4   5      762.08      699.69     16.92 o
   1  -4   5      374.44      376.84      9.31 o
   2  -4   5      267.14      261.13      6.55 o
   3  -4   5        1.61        2.82      0.40 o
   4  -4   5       15.90       16.82      0.88 o
   5  -4   5       26.95       30.09      1.30 o
   6  -4   5       49.47       57.93      2.50 o
  -7  -3   5       29.65       28.06      1.97 o
  -6  -3   5        0.19       -0.08      0.57 o
  -5  -3   5      201.18      190.87      6.08 o
  -4  -3   5       39.42       42.37      2.21 o
  -3  -3   5      100.38       99.22      3.29 o
  -2  -3   5       10.14        9.61      0.61 o
  -1  -3   5     1920.46     1941.46     56.52 o
   0  -3   5      264.77      258.63      6.41 o
   1  -3   5      618.34      640.03     15.52 o
   2  -3   5       15.81       15.27      0.94 o
   3  -3   5      338.11      355.53      8.83 o
   4  -3   5       73.41       73.87      2.34 o
   5  -3   5       54.70       56.51      1.89 o
   6  -3   5        5.54        4.77      0.79 o
  -7  -2   5        2.72        1.89      0.61 o
  -6  -2   5       37.48       34.70      2.50 o
  -5  -2   5       46.89       47.19      1.89 o
  -4  -2   5      139.13      127.44      5.20 o
  -3  -2   5       55.81       50.89      1.89 o
  -2  -2   5      587.86      497.22     26.64 o
  -1  -2   5       45.46       47.06      1.61 o
   0  -2   5      963.17      984.03     25.04 o
   1  -2   5        2.09        2.10      0.23 o
   2  -2   5      408.84      353.85     11.04 o
   3  -2   5      153.79      162.71      4.19 o
   4  -2   5      112.55      111.57      3.39 o
   5  -2   5        0.04       -0.13      0.33 o
   6  -2   5       17.26       17.10      1.56 o
   7  -2   5       17.57       21.18      1.41 o
  -7  -1   5        9.09        9.43      0.95 o
  -6  -1   5        4.59        3.84      0.61 o
  -5  -1   5      142.43      136.19      4.51 o
  -4  -1   5        1.34        1.63      0.31 o
  -3  -1   5       16.33       15.83      0.64 o
  -2  -1   5        7.12        7.25      0.46 o
  -1  -1   5      782.84      805.04     23.42 o
   0  -1   5        9.88       15.62      0.57 o
   1  -1   5     3768.43     3905.62     93.22 o
   2  -1   5       46.18       43.41      1.24 o
   3  -1   5       27.08       31.95      2.68 o
   4  -1   5        2.92        4.72      0.43 o
   5  -1   5     1009.99     1062.77     25.78 o
   6  -1   5        9.61       10.61      0.76 o
   7  -1   5        1.39        3.03      0.90 o
  -7   0   5        0.40        0.93      0.55 o
  -6   0   5        3.14        3.15      0.61 o
  -5   0   5        0.06        0.10      0.31 o
  -4   0   5       85.12       73.34      2.12 o
  -3   0   5        7.64        7.29      0.46 o
  -2   0   5      254.82      233.83      5.85 o
  -1   0   5        0.34        0.36      0.20 o
   0   0   5      476.75      449.38     13.14 o
   1   0   5       14.75       13.44      0.63 o
   2   0   5      861.18      789.33     19.05 o
   3   0   5        2.05        2.34      0.24 o
   4   0   5      182.45      174.20      5.21 o
   5   0   5        1.16        0.68      0.32 o
   6   0   5       55.14       55.07      1.81 o
   7   0   5        0.07       -0.26      0.45 o
  -6   1   5        0.05       -0.31      0.34 o
  -5   1   5       91.02       87.62      2.57 o
  -4   1   5       43.94       42.36      1.40 o
  -3   1   5      330.15      311.37      7.75 o
  -2   1   5       57.33       52.69      1.50 o
  -1   1   5      104.82       97.82      2.52 o
   0   1   5      359.33      376.57      9.13 o
   1   1   5     1392.15     1537.68     57.71 o
   2   1   5       59.48       60.38      1.61 o
   3   1   5      504.02      491.35     11.96 o
   4   1   5      237.20      220.41      5.57 o
   5   1   5       14.57       14.29      0.73 o
   6   1   5       21.41       25.57      2.53 o
   7   1   5       61.17       71.12     11.06 o
   8   1   5        1.52        1.68      1.31 o
  -6   2   5       89.69       92.87      2.98 o
  -5   2   5        0.65        0.25      0.36 o
  -4   2   5        6.25        6.37      0.52 o
  -3   2   5       11.54       10.91      0.61 o
  -2   2   5       99.45       98.66      2.64 o
  -1   2   5      135.23      123.91      3.17 o
   0   2   5       71.44       54.02      1.50 o
   1   2   5      666.09      718.83     17.40 o
   2   2   5     2414.01     2453.40     87.71 o
   3   2   5        0.01        0.36      0.16 o
   4   2   5       58.11       40.56      2.34 o
   5   2   5      159.68      160.77      4.21 o
   6   2   5      296.63      295.94      7.54 o
   7   2   5        1.50        2.29      1.23 o
   8   2   5        7.77        7.53      0.94 o
  -6   3   5        2.96        3.85      0.83 o
  -5   3   5        6.85        5.62      0.83 o
  -4   3   5       14.90       13.20      1.04 o
  -3   3   5      221.10      205.56      5.27 o
  -2   3   5      121.22      120.80      3.17 o
  -1   3   5     2872.64     2928.47     70.01 o
   0   3   5      808.70      857.46     20.60 o
   1   3   5      432.96      438.28     16.27 o
   2   3   5      115.38      144.22      3.68 o
   3   3   5     2684.52     2921.91     70.16 o
   4   3   5      182.37      184.16      4.70 o
   5   3   5      137.44      129.36      3.45 o
   6   3   5       22.71       21.37      1.24 o
   7   3   5       42.67       37.64      1.71 o
   8   3   5        3.62        3.98      1.43 o
  -5   4   5        2.82        3.06      0.75 o
  -4   4   5       70.01       67.15      2.81 o
  -3   4   5        0.57        0.04      0.94 o
  -2   4   5      245.39      238.06      7.90 o
  -1   4   5       33.12       35.00      1.59 o
   0   4   5      233.43      216.36      7.15 o
   1   4   5        5.10        2.84      0.41 o
   2   4   5       64.58       40.97      1.23 o
   3   4   5      101.94      111.66      2.95 o
   4   4   5       50.27       52.15      2.56 o
   5   4   5        0.42        0.28      0.24 o
   6   4   5      147.19      144.59      5.10 o
   7   4   5        0.18        0.74      0.82 o
   8   4   5       27.96       27.95      1.49 o
  -4   5   5        1.10        1.49      0.61 o
  -3   5   5       51.72       55.87      2.43 o
  -2   5   5        1.82        2.15      0.55 o
  -1   5   5       54.24       48.50      2.06 o
   0   5   5        4.45        4.21      0.59 o
   1   5   5      176.08      159.74      5.44 o
   2   5   5       55.98       52.53      4.63 o
   3   5   5       59.70       52.94      4.92 o
   4   5   5        6.15        6.71      0.67 o
   5   5   5      486.33      503.86     15.06 o
   6   5   5       10.61        8.88      0.85 o
   7   5   5       71.57       69.42      3.93 o
  -3   6   5        1.96        2.23      0.68 o
  -2   6   5      266.61      270.84      9.15 o
  -1   6   5      190.97      183.55      6.37 o
   0   6   5      376.78      368.71     12.04 o
   1   6   5        0.93        0.90      0.48 o
   2   6   5      750.55      754.18     23.93 o
   3   6   5      436.79      423.21     13.72 o
   4   6   5        1.84        1.77      0.50 o
   5   6   5       25.17       23.40      1.36 o
   6   6   5       26.03       22.99      4.18 o
  -2   7   5      177.59      180.33      6.48 o
  -1   7   5       92.57       95.47      3.77 o
   0   7   5        5.77        5.24      0.79 o
   1   7   5       30.71       31.96      1.65 o
   2   7   5       77.47       74.08      2.95 o
   3   7   5        3.66        5.27      0.73 o
   4   7   5        3.98        3.06      0.62 o
   5   7   5      174.66      194.74      9.84 o
   6   7   5       21.42       24.18      2.05 o
  -1   8   5       44.37       42.02      2.20 o
   0   8   5       88.31       85.07      3.50 o
   1   8   5        3.20        3.76      0.73 o
   2   8   5      118.09      117.27      4.40 o
   3   8   5       21.56       21.83      1.36 o
   4   8   5       36.67       42.46      2.95 o
   5   8   5        0.95        0.49      0.66 o
   2   9   5       70.55       71.27      3.07 o
   3   9   5       91.55      100.65      5.82 o
  -4  -8   6        3.51        2.95      0.98 o
  -3  -8   6       61.66       47.70      3.28 o
  -2  -8   6       63.59       58.77      3.77 o
  -1  -8   6       87.93       85.98      5.08 o
   0  -8   6       47.24       49.50      3.36 o
   1  -8   6        0.13        0.33      0.66 o
  -5  -7   6        0.24        0.49      0.66 o
  -4  -7   6        0.72        1.39      0.74 o
  -3  -7   6      277.66      263.17     13.03 o
  -2  -7   6       53.64       56.06      3.52 o
  -1  -7   6       91.36       77.29      4.51 o
   0  -7   6        4.07        3.20      0.82 o
   1  -7   6      184.11      170.64      8.77 o
   2  -7   6       48.88       47.04      3.20 o
  -6  -6   6       84.94       85.89      4.26 o
  -5  -6   6       34.99       34.11      1.65 o
  -4  -6   6        9.20       10.37      0.86 o
  -3  -6   6       12.29       14.33      0.89 o
  -2  -6   6      137.68      128.26      5.53 o
  -1  -6   6       33.73       26.44      2.09 o
   0  -6   6       19.01       16.80      1.48 o
   1  -6   6      125.60      121.22      6.39 o
   2  -6   6      136.59      130.31      4.75 o
   3  -6   6        1.76        3.02      0.82 o
   4  -6   6        3.31        5.22      2.75 o
  -6  -5   6        2.68        2.79      0.58 o
  -5  -5   6        6.06        5.62      0.66 o
  -4  -5   6        9.43        7.92      0.98 o
  -3  -5   6       56.46       55.64      2.11 o
  -2  -5   6       33.34       29.45      2.50 o
  -1  -5   6      464.14      468.45     14.00 o
   0  -5   6        0.88        0.77      0.31 o
   1  -5   6      192.10      192.63      4.97 o
   2  -5   6        0.50        0.27      0.29 o
   3  -5   6       19.00       19.14      1.11 o
   4  -5   6        4.00        5.62      0.98 o
   5  -5   6       61.28       63.27      4.18 o
  -7  -4   6        2.36        1.91      0.70 o
  -6  -4   6        5.40        4.88      0.66 o
  -5  -4   6       34.35       34.02      1.57 o
  -4  -4   6      182.43      172.50      5.55 o
  -3  -4   6      143.43      147.05      4.74 o
  -2  -4   6      178.79      166.75      5.26 o
  -1  -4   6       57.14       56.44      2.03 o
   0  -4   6       65.60       61.36      1.75 o
   1  -4   6      291.37      311.60      7.73 o
   2  -4   6      570.90      574.60     14.02 o
   3  -4   6      239.40      246.19      7.25 o
   4  -4   6      121.90      121.95      3.39 o
   5  -4   6        1.59        2.60      0.70 o
  -7  -3   6        6.61        9.82      0.98 o
  -6  -3   6        1.05        0.44      0.39 o
  -5  -3   6       39.07       40.78      1.77 o
  -4  -3   6       15.33       14.93      0.92 o
  -3  -3   6        1.22        1.01      0.31 o
  -2  -3   6       27.14       25.62      1.12 o
  -1  -3   6      173.23      156.23      4.86 o
   0  -3   6      112.64      110.67      2.88 o
   1  -3   6      619.85      631.22     15.97 o
   2  -3   6       80.60       73.71      2.08 o
   3  -3   6      114.83      112.31      3.06 o
   4  -3   6       22.61       23.26      1.02 o
   5  -3   6       84.14       90.00      3.21 o
   6  -3   6       11.18       11.32      0.95 o
  -7  -2   6       18.67       17.60      1.24 o
  -6  -2   6        0.63        0.46      0.43 o
  -5  -2   6       22.51       20.05      1.12 o
  -4  -2   6      205.73      215.27      9.59 o
  -3  -2   6      264.85      272.34      8.29 o
  -2  -2   6     1325.70     1300.15     38.00 o
  -1  -2   6        4.01        3.91      0.41 o
   0  -2   6        0.63        1.35      0.19 o
   1  -2   6        5.14        6.36      0.38 o
   2  -2   6      530.72      492.82     12.02 o
   3  -2   6       60.45       56.93      1.71 o
   4  -2   6       48.44       38.56      1.92 o
   5  -2   6       89.65       92.48      3.24 o
   6  -2   6       23.09       23.08      1.39 o
   7  -2   6        0.00        0.00      0.59 o
  -7  -1   6        2.91        3.21      0.78 o
  -6  -1   6        2.31        2.91      1.02 o
  -5  -1   6      106.19       97.74      3.43 o
  -4  -1   6       35.57       33.74      3.89 o
  -3  -1   6      100.88      101.73      2.70 o
  -2  -1   6       26.70       23.49      1.02 o
  -1  -1   6       53.09       78.03      3.36 o
   0  -1   6      234.00      224.08      5.54 o
   1  -1   6     1570.82     1718.91     43.21 o
   2  -1   6        1.43        2.69      0.54 o
   3  -1   6     3009.23     3276.30    106.32 o
   4  -1   6        0.03        0.19      0.24 o
   5  -1   6      181.14      181.19      5.42 o
   6  -1   6        0.63        0.44      0.51 o
   7  -1   6      155.29      154.88      5.17 o
  -7   0   6        0.56        0.25      0.49 o
  -6   0   6       72.42       67.90      3.65 o
  -5   0   6        0.61        0.53      0.37 o
  -4   0   6       59.01       63.02      1.88 o
  -3   0   6       31.48       32.13      1.08 o
  -2   0   6     1330.49     1332.54     32.08 o
  -1   0   6       11.12       11.47      0.49 o
   0   0   6     1288.68     1212.13     29.11 o
   1   0   6       20.06       15.86      0.90 o
   2   0   6      857.03      917.36     35.02 o
   3   0   6       48.53       48.68      1.62 o
   4   0   6      284.05      269.45     10.54 o
   5   0   6       14.61       12.81      0.94 o
   6   0   6       32.16       29.72      1.48 o
   7   0   6        2.45        2.94      0.74 o
  -6   1   6        4.01        4.48      0.72 o
  -5   1   6       31.42       28.58      1.40 o
  -4   1   6        2.45        3.09      0.40 o
  -3   1   6      384.36      348.49      8.66 o
  -2   1   6       14.61       11.99      0.56 o
  -1   1   6       32.55       36.39      1.08 o
   0   1   6      332.64      376.63     10.14 o
   1   1   6      417.19      398.04      9.71 o
   2   1   6       16.58       14.26      0.71 o
   3   1   6      831.25      816.06     19.76 o
   4   1   6       96.83       93.22      2.95 o
   5   1   6       60.39       56.23      2.11 o
   6   1   6        1.27        1.85      0.56 o
   7   1   6      111.78      107.63      7.58 o
   8   1   6        1.59        2.08      0.70 o
  -6   2   6       31.20       31.79      1.37 o
  -5   2   6        7.51        6.50      0.60 o
  -4   2   6       54.95       54.55      1.75 o
  -3   2   6        6.13        5.16      0.45 o
  -2   2   6      853.53      877.91     21.18 o
  -1   2   6      130.39      129.19      3.32 o
   0   2   6      264.89      249.34      6.14 o
   1   2   6       49.94       53.47      1.48 o
   2   2   6        0.37        2.05      0.56 o
   3   2   6       98.41      100.26      3.16 o
   4   2   6      173.43      150.49      3.90 o
   5   2   6       40.73       38.26      1.59 o
   6   2   6      121.02      125.96      4.17 o
   7   2   6        7.55        8.04      0.98 o
   8   2   6       20.71       18.86      3.20 o
  -5   3   6        2.45        3.27      0.71 o
  -4   3   6        2.07        2.52      0.59 o
  -3   3   6       29.23       27.21      1.04 o
  -2   3   6      170.06      155.42      4.00 o
  -1   3   6      473.37      448.88     10.94 o
   0   3   6       14.96       11.64      0.53 o
   1   3   6      147.54      199.70      4.97 o
   2   3   6      176.34      208.78      8.69 o
   3   3   6      227.79      217.60      7.13 o
   4   3   6        0.73        1.47      0.24 o
   5   3   6      240.84      229.63      6.91 o
   6   3   6        3.58        2.68      0.55 o
   7   3   6        2.33        1.76      0.59 o
   8   3   6        0.25       -0.34      0.70 o
  -5   4   6        2.21        1.25      0.65 o
  -4   4   6      309.43      299.16     10.04 o
  -3   4   6        0.45        0.25      0.74 o
  -2   4   6       40.37       35.82      2.29 o
  -1   4   6       45.74       46.20      3.28 o
   0   4   6      916.68      913.07     63.93 o
   1   4   6       57.11       57.30      4.14 o
   2   4   6      582.93      589.90     14.41 o
   3   4   6       54.90       59.07      1.90 o
   4   4   6       95.21       87.81      2.43 o
   5   4   6        1.20        1.78      0.32 o
   6   4   6       96.53       89.34      3.10 o
   7   4   6        0.56        0.72      0.48 o
   8   4   6       32.64       32.07      1.67 o
  -4   5   6        3.12        3.53      0.73 o
  -3   5   6       29.92       27.99      1.56 o
  -2   5   6       20.64       20.25      1.25 o
  -1   5   6      215.87      215.02      7.26 o
   0   5   6        7.21        7.61      0.71 o
   1   5   6      221.47      238.72      7.90 o
   2   5   6        4.02        4.18      0.66 o
   3   5   6       69.90       81.16      3.61 o
   4   5   6        1.14        0.64      0.36 o
   5   5   6       84.37       86.80      4.67 o
   6   5   6       16.53       14.40      0.96 o
   7   5   6       74.11       72.65      2.71 o
  -3   6   6        8.54        8.27      1.48 o
  -2   6   6      250.77      242.23      8.28 o
  -1   6   6        0.13        0.64      0.86 o
   0   6   6      115.93      115.26      4.23 o
   1   6   6       35.76       33.72      1.65 o
   2   6   6      543.83      544.21     17.48 o
   3   6   6        6.40        3.70      0.74 o
   4   6   6      369.11      375.01     19.10 o
   5   6   6        0.66        0.91      0.42 o
   6   6   6        0.20        0.00      0.57 o
  -2   7   6        0.07        0.33      0.51 o
  -1   7   6       69.86       68.31      2.93 o
   0   7   6      185.61      175.22      6.19 o
   1   7   6      185.28      176.61      6.19 o
   2   7   6       12.11       12.07      0.98 o
   3   7   6      158.45      166.58      5.85 o
   4   7   6        5.55        6.01      0.79 o
   5   7   6       62.67       61.88      3.69 o
   0   8   6      114.95      113.27      9.88 o
   1   8   6       33.46       30.10      2.66 o
   2   8   6       50.44       47.83      2.20 o
   3   8   6       42.39       41.23      2.03 o
   4   8   6      224.05      241.51      8.97 o
  -3  -8   7        3.52        3.36      0.98 o
  -2  -8   7        2.19        0.98      0.74 o
  -1  -8   7       96.30       90.57      5.33 o
   0  -8   7       62.69       61.96      3.93 o
  -5  -7   7        0.37       -0.21      0.37 o
  -4  -7   7       41.10       37.13      2.79 o
  -3  -7   7        4.65        6.80      1.15 o
  -2  -7   7       22.69       22.70      1.89 o
  -1  -7   7      127.92      114.33      6.23 o
   0  -7   7        4.96        6.47      1.07 o
   1  -7   7        1.34        1.48      0.74 o
   2  -7   7       23.48       24.26      2.05 o
  -6  -6   7       56.66       52.54      2.95 o
  -5  -6   7       42.46       42.41      3.44 o
  -4  -6   7      200.87      201.58      6.50 o
  -3  -6   7       23.43       21.21      1.14 o
  -2  -6   7       64.13       56.72      2.17 o
  -1  -6   7       14.32       11.61      0.81 o
   0  -6   7       34.91       31.31      2.21 o
   1  -6   7      167.16      155.72      7.95 o
   2  -6   7       48.66       46.96      3.11 o
   3  -6   7       51.28       53.12      3.24 o
  -6  -5   7       21.20       19.05      1.93 o
  -5  -5   7        6.22        5.62      0.94 o
  -4  -5   7       13.14       12.94      0.89 o
  -3  -5   7        8.54        8.85      0.72 o
  -2  -5   7      302.74      312.54      9.55 o
  -1  -5   7     1148.68     1114.68     32.73 o
   0  -5   7       27.66       25.70      1.20 o
   1  -5   7       33.45       30.78      1.35 o
   2  -5   7       46.28       47.91      1.62 o
   3  -5   7      806.31      833.96     20.34 o
   4  -5   7       47.17       48.11      3.36 o
  -6  -4   7       13.97       16.27      1.12 o
  -5  -4   7        0.19       -0.41      0.57 o
  -4  -4   7      142.90      133.00      4.43 o
  -3  -4   7        0.34        0.41      0.41 o
  -2  -4   7        0.44        0.37      0.29 o
  -1  -4   7       74.17       74.82      2.58 o
   0  -4   7        3.49        3.14      0.57 o
   1  -4   7       82.10       78.06      2.20 o
   2  -4   7        4.12        5.13      0.47 o
   3  -4   7       33.23       34.75      1.29 o
   4  -4   7      452.49      463.15     13.62 o
   5  -4   7       51.67       55.96      2.30 o
  -7  -3   7       16.30       13.50      1.93 o
  -6  -3   7       43.63       43.63      1.97 o
  -5  -3   7       75.30       72.04      4.06 o
  -4  -3   7       67.28       68.78      2.52 o
  -3  -3   7        0.67        0.73      0.31 o
  -2  -3   7       80.36       76.97      3.40 o
  -1  -3   7      170.49      151.10      4.76 o
   0  -3   7      144.75      145.49      3.74 o
   1  -3   7     1174.82     1196.15     28.83 o
   2  -3   7       13.29       13.88      0.67 o
   3  -3   7        2.55        3.60      0.43 o
   4  -3   7        2.48        3.49      0.62 o
   5  -3   7      141.14      143.41      4.74 o
   6  -3   7       14.56       17.06      1.80 o
  -7  -2   7        4.97        5.00      0.75 o
  -6  -2   7       45.57       45.61      2.17 o
  -5  -2   7       15.93       15.18      1.00 o
  -4  -2   7       13.25       14.91      1.60 o
  -3  -2   7       95.20       96.59      4.02 o
  -2  -2   7      847.75      878.02     25.60 o
  -1  -2   7       16.76       13.90      0.72 o
   0  -2   7       76.03       71.58      1.93 o
   1  -2   7       63.55       60.15      1.68 o
   2  -2   7      482.50      530.68     12.87 o
   3  -2   7        4.37        4.89      0.42 o
   4  -2   7       51.73       49.08      1.95 o
   5  -2   7        0.09       -0.08      0.78 o
   6  -2   7        6.83        7.12      0.89 o
  -6  -1   7        0.03       -0.20      0.41 o
  -5  -1   7      159.81      147.25      4.92 o
  -4  -1   7       11.24       10.73      1.11 o
  -3  -1   7        1.72        5.66      0.74 o
  -2  -1   7      194.06      191.41      5.90 o
  -1  -1   7      145.24      141.45      4.36 o
   0  -1   7      151.20      156.72      3.95 o
   1  -1   7     1002.74     1238.53     29.85 o
   2  -1   7      331.91      334.12      9.30 o
   3  -1   7      479.35      473.07     11.62 o
   4  -1   7        0.00        0.10      0.41 o
   5  -1   7       82.53       84.88      3.01 o
   6  -1   7        1.19        1.64      0.61 o
   7  -1   7       52.63       54.70      2.34 o
  -6   0   7       44.85       46.33      2.06 o
  -5   0   7       13.65       13.39      0.92 o
  -4   0   7      217.98      214.37      6.69 o
  -3   0   7        0.28        0.15      0.25 o
  -2   0   7      199.98      201.92      5.08 o
  -1   0   7      352.20      367.61      8.99 o
   0   0   7     5343.63     5762.15    145.21 o
   1   0   7      298.14      301.63      8.79 o
   2   0   7        0.99        4.77      0.45 o
   3   0   7       15.52       16.08      0.63 o
   4   0   7      554.27      589.66     16.99 o
   5   0   7      109.99      110.41      3.68 o
   6   0   7       27.55       26.26      1.42 o
   7   0   7        7.47        8.23      0.94 o
  -6   1   7        2.40        2.91      0.66 o
  -5   1   7        9.55       10.23      0.71 o
  -4   1   7        8.08        7.23      0.54 o
  -3   1   7      425.79      409.56     10.12 o
  -2   1   7       84.68       79.44      2.18 o
  -1   1   7      202.99      183.09      4.60 o
   0   1   7        0.03       -0.14      0.14 o
   1   1   7      514.18      501.66     14.40 o
   2   1   7      351.44      344.83      9.99 o
   3   1   7      376.24      359.50      8.85 o
   4   1   7       67.56       56.09      2.03 o
   5   1   7      280.28      270.66      8.12 o
   6   1   7        5.76        7.89      0.80 o
   7   1   7       47.44       47.47      5.12 o
  -6   2   7       10.35       10.90      1.48 o
  -5   2   7        0.29       -0.10      0.36 o
  -4   2   7      325.56      316.29      8.00 o
  -3   2   7       29.56       26.45      1.00 o
  -2   2   7        1.79        1.59      0.29 o
  -1   2   7       18.54       18.02      0.70 o
   0   2   7     1574.22     1665.04     39.84 o
   1   2   7        1.57        1.22      0.19 o
   2   2   7     2031.42     2022.25     64.21 o
   3   2   7       66.20       66.83      1.83 o
   4   2   7        6.04        5.94      0.55 o
   5   2   7       17.20       14.70      0.91 o
   6   2   7      141.96      137.28      4.46 o
   7   2   7       23.58       21.83      1.33 o
  -5   3   7       22.54       19.74      1.36 o
  -4   3   7       25.54       22.66      1.36 o
  -3   3   7       69.38       69.58      2.75 o
  -2   3   7       25.75       22.66      0.87 o
  -1   3   7      375.34      346.32      8.52 o
   0   3   7       30.27       36.71      1.14 o
   1   3   7       19.44       14.94      0.61 o
   2   3   7        1.83        2.07      0.22 o
   3   3   7      612.65      585.62     16.06 o
   4   3   7        6.27        7.79      1.07 o
   5   3   7      251.42      246.82      7.42 o
   6   3   7        0.36        0.51      0.42 o
   7   3   7       18.29       15.46      1.08 o
   8   3   7        0.05       -0.25      0.50 o
  -5   4   7        0.05       -0.39      0.55 o
  -4   4   7       37.43       39.03      1.97 o
  -3   4   7       35.93       37.00      1.82 o
  -2   4   7      404.67      407.58     13.23 o
  -1   4   7        0.18       -0.08      0.29 o
   0   4   7       56.08       54.40      2.17 o
   1   4   7      241.10      256.24     16.60 o
   2   4   7      576.20      609.80     14.89 o
   3   4   7        8.58        6.08      0.41 o
   4   4   7      203.05      184.48      7.01 o
   5   4   7       10.91       11.55      0.80 o
   6   4   7       40.29       36.67      1.65 o
   7   4   7        1.18        1.54      0.55 o
  -4   5   7        2.61        2.29      0.63 o
  -3   5   7        0.02       -0.01      0.43 o
  -2   5   7        0.64        0.71      0.53 o
  -1   5   7       74.36       67.95      2.72 o
   0   5   7       14.34       14.73      1.23 o
   1   5   7      550.69      575.67     18.41 o
   2   5   7        0.34        0.11      0.30 o
   3   5   7        3.86        2.35      1.27 o
   4   5   7        6.61        3.03      0.98 o
   6   5   7        0.01        0.08      0.82 o
   7   5   7       30.30       32.24      1.57 o
  -3   6   7       10.47        9.62      1.06 o
  -2   6   7       12.16       11.33      1.23 o
  -1   6   7        2.15        2.14      0.66 o
   0   6   7      152.65      159.43      5.62 o
   1   6   7       10.04        9.21      0.85 o
   2   6   7       18.20       17.08      1.15 o
   3   6   7       78.14       61.81      4.02 o
   4   6   7      415.35      402.83     18.11 o
   5   6   7        1.03        0.98      0.90 o
   6   6   7       56.61       58.11      3.77 o
  -2   7   7       51.92       48.56      2.38 o
  -1   7   7        6.95        8.01      1.84 o
   0   7   7        0.40        0.73      0.50 o
   1   7   7       49.49       47.20      2.99 o
   2   7   7       14.93       15.27      1.08 o
   3   7   7      141.97      146.92      5.24 o
   4   7   7        0.04        0.33      0.98 o
   5   7   7        0.12        0.25      0.98 o
   6   7   7        0.92        0.16      0.98 o
   0   8   7      120.53      113.14     10.78 o
   1   8   7       43.01       42.49      4.30 o
   2   8   7       53.72       55.69      2.49 o
   3   8   7        0.01        0.66      0.51 o
   4   8   7       81.95       89.66      5.00 o
   5   8   7       24.55       20.65      2.13 o
  -2  -8   8        0.73        0.33      0.66 o
  -1  -8   8       71.59       78.85      4.75 o
  -4  -7   8       37.12       37.46      2.79 o
  -3  -7   8       37.79       39.67      2.87 o
  -2  -7   8       66.35       59.26      3.69 o
  -1  -7   8       46.84       48.52      3.20 o
   0  -7   8       12.29       13.03      1.48 o
   1  -7   8       11.75       11.80      1.48 o
   2  -7   8        1.22        0.41      0.57 o
  -5  -6   8       11.22       11.49      0.98 o
  -4  -6   8      204.58      193.39      6.28 o
  -3  -6   8       36.15       34.19      1.59 o
  -2  -6   8        2.47        1.94      0.46 o
  -1  -6   8       11.84       10.89      0.81 o
   0  -6   8       48.79       43.31      1.77 o
   1  -6   8        2.65        2.95      0.82 o
   2  -6   8       10.02       12.62      1.39 o
  -6  -5   8       25.85       27.34      1.57 o
  -5  -5   8        0.02        0.00      0.66 o
  -4  -5   8      107.13      109.96      3.86 o
  -3  -5   8      159.91      157.10      5.14 o
  -2  -5   8       89.07       85.32      3.01 o
  -1  -5   8       36.74       35.81      1.55 o
   0  -5   8      422.87      421.98     12.69 o
   1  -5   8     1449.70     1447.37     42.37 o
   2  -5   8       30.53       29.47      1.41 o
   3  -5   8       11.28       14.02      1.14 o
   4  -5   8       29.18       31.04      1.59 o
  -6  -4   8       17.83       17.00      1.21 o
  -5  -4   8       97.26      100.12      3.60 o
  -4  -4   8      487.02      486.55     14.72 o
  -3  -4   8      125.22      126.01      4.21 o
  -2  -4   8      253.94      241.11      7.50 o
  -1  -4   8      126.28      119.59      3.90 o
   0  -4   8      705.16      706.57     26.15 o
   1  -4   8      226.97      224.97      5.70 o
   2  -4   8       51.01       50.58      1.61 o
   3  -4   8        0.03        0.56      0.53 o
   4  -4   8        5.45        6.94      0.82 o
   5  -4   8        8.70       11.90      1.05 o
  -6  -3   8        3.34        3.70      0.70 o
  -5  -3   8       81.48       79.63      2.97 o
  -4  -3   8       55.06       50.10      2.01 o
  -3  -3   8       23.90       21.82      1.15 o
  -2  -3   8       81.27       79.84      2.75 o
  -1  -3   8        0.35        0.49      0.29 o
   0  -3   8      193.52      190.12      5.88 o
   1  -3   8      502.35      476.55     21.49 o
   2  -3   8      153.45      150.29      3.93 o
   3  -3   8      177.42      165.07      5.15 o
   4  -3   8        1.37        1.74      0.56 o
   5  -3   8       82.72       84.47      3.11 o
   6  -3   8       25.03       27.92      1.61 o
  -6  -2   8       11.62        9.92      0.92 o
  -5  -2   8       19.65       20.42      1.43 o
  -4  -2   8       23.98       25.52      1.26 o
  -3  -2   8       12.61       12.16      0.78 o
  -2  -2   8      624.01      603.39     23.19 o
  -1  -2   8      692.85      730.69     21.55 o
   0  -2   8     1211.80     1288.83     31.05 o
   1  -2   8        9.31        8.28      0.56 o
   2  -2   8      328.75      294.78     12.31 o
   3  -2   8      300.29      307.03      9.10 o
   4  -2   8      216.17      223.25      6.81 o
   5  -2   8       34.27       35.85      1.69 o
   6  -2   8       28.27       29.20      2.13 o
  -6  -1   8        6.43        6.24      0.82 o
  -5  -1   8      146.18      145.86      9.55 o
  -4  -1   8        0.06       -0.36      0.31 o
  -3  -1   8      911.72      932.44     27.31 o
  -2  -1   8        5.48        4.82      0.49 o
  -1  -1   8      919.22     1077.20     25.94 o
   0  -1   8       85.10       83.93      2.23 o
   1  -1   8      815.71      810.27     19.58 o
   2  -1   8       88.06       87.46      2.82 o
   3  -1   8      105.72       83.98      2.81 o
   4  -1   8       30.38       29.69      1.40 o
   5  -1   8        8.22        8.28      0.82 o
   6  -1   8        3.85        4.27      0.90 o
   7  -1   8       38.03       40.46      1.97 o
  -6   0   8        0.03        0.64      0.49 o
  -5   0   8        0.07       -0.49      0.35 o
  -4   0   8       10.09        9.10      1.11 o
  -3   0   8       19.51       18.91      0.80 o
  -2   0   8      360.01      388.73      9.56 o
  -1   0   8      135.61      145.41      3.75 o
   0   0   8     1208.63     1311.47     31.49 o
   1   0   8       47.02       50.74      1.76 o
   2   0   8     1059.43     1118.49     31.77 o
   3   0   8      310.93      322.54      9.44 o
   4   0   8      260.27      266.70      7.97 o
   5   0   8        0.98        1.29      0.50 o
   6   0   8       48.25       46.13      1.97 o
   7   0   8       18.18       18.25      1.27 o
  -6   1   8        2.18        2.34      0.64 o
  -5   1   8        2.45        2.01      0.52 o
  -4   1   8        0.44       -0.22      0.28 o
  -3   1   8      204.68      198.22      5.10 o
  -2   1   8       25.74       26.91      0.99 o
  -1   1   8      951.79      964.57     23.21 o
   0   1   8      174.90      177.25      4.46 o
   1   1   8        1.96        4.85      0.33 o
   2   1   8        0.04       -0.31      0.27 o
   3   1   8      192.50      170.60      5.20 o
   4   1   8        4.46        3.76      0.82 o
   5   1   8      422.51      419.52     12.30 o
   6   1   8       13.99       14.11      1.19 o
   7   1   8        0.70        1.06      0.62 o
  -5   2   8        8.75        9.01      0.73 o
  -4   2   8       77.16       80.85      2.42 o
  -3   2   8        8.47        6.78      0.54 o
  -2   2   8      159.33      168.16      4.34 o
  -1   2   8        8.04       10.96      1.04 o
   0   2   8        0.94        0.41      0.19 o
   1   2   8       82.17       85.61      2.29 o
   2   2   8      977.05     1006.89     28.68 o
   3   2   8      141.13      131.15      4.05 o
   4   2   8       40.15       37.33      1.48 o
   5   2   8       52.00       53.19      2.03 o
   6   2   8       14.23       12.12      1.11 o
   7   2   8       77.52       73.84      2.81 o
  -5   3   8       38.46       37.31      1.91 o
  -4   3   8        7.80        6.64      0.83 o
  -3   3   8       16.30       16.73      1.23 o
  -2   3   8        0.92        1.45      0.42 o
  -1   3   8      484.20      480.31     12.94 o
   0   3   8        6.17        6.64      0.45 o
   1   3   8      844.71      851.32     20.50 o
   2   3   8       10.40        9.44      0.47 o
   3   3   8       13.59       12.19      0.74 o
   4   3   8        0.01       -0.11      0.29 o
   5   3   8      300.60      293.08      8.78 o
   6   3   8        5.65        6.26      0.73 o
   7   3   8      150.91      147.87      6.31 o
  -4   4   8        0.64        0.87      0.55 o
  -3   4   8        0.69        0.21      0.78 o
  -2   4   8      182.23      186.95      6.40 o
  -1   4   8       83.44       80.67      3.04 o
   0   4   8       24.26       29.18      1.39 o
   1   4   8       46.00       42.11      2.95 o
   2   4   8      415.36      445.56     14.28 o
   3   4   8        8.76        9.08      0.63 o
   4   4   8      811.59      763.61     27.83 o
   5   4   8        4.33        4.67      0.57 o
   6   4   8        3.69        3.69      0.62 o
   7   4   8        0.36        0.64      0.53 o
  -4   5   8        0.03       -0.35      0.50 o
  -3   5   8        8.43        7.90      0.91 o
  -2   5   8        0.43        0.23      0.61 o
  -1   5   8       23.75       28.32      1.50 o
   0   5   8       16.94       16.84      1.06 o
   1   5   8      524.72      527.16     16.90 o
   3   5   8      107.80      102.61      5.33 o
   4   5   8       19.14       17.79      1.80 o
   5   5   8      140.63      118.19      5.98 o
   6   5   8       12.73       13.77      1.72 o
   7   5   8       58.65       58.52      3.69 o
  -3   6   8        0.00       -0.22      0.45 o
  -2   6   8       38.20       35.15      1.85 o
  -1   6   8       12.73       14.68      1.14 o
   0   6   8       39.04       39.37      1.88 o
   1   6   8       84.28       70.42      2.84 o
   2   6   8        6.20        5.96      1.48 o
   3   6   8        7.98        3.61      1.15 o
   4   6   8      110.59      102.04      5.41 o
   5   6   8      144.76      139.66      7.05 o
   6   6   8      276.65      294.89     13.77 o
   7   6   8        0.11       -0.66      0.57 o
  -1   7   8        0.03       -0.33      0.44 o
   0   7   8        0.15       -0.26      0.43 o
   1   7   8       93.43       91.25      3.59 o
   2   7   8       14.90       14.93      1.14 o
   3   7   8      161.77      161.46      8.03 o
   4   7   8        1.48        0.41      1.07 o
   5   7   8        0.03       -0.74      1.07 o
   6   7   8        0.40        0.33      0.98 o
   1   8   8        9.97       12.16      1.10 o
   2   8   8       30.09       31.74      1.74 o
   3   8   8       16.99       17.46      1.97 o
   4   8   8       12.52       15.33      1.97 o
  -4  -7   9        0.12        0.03      0.45 o
  -3  -7   9        8.27        5.82      1.15 o
  -2  -7   9      115.57      117.61      6.47 o
  -1  -7   9      145.55      134.50      7.13 o
   0  -7   9       22.01       20.82      1.89 o
  -5  -6   9       28.10       29.99      1.63 o
  -4  -6   9       82.96       86.81      3.23 o
  -3  -6   9       48.17       49.09      2.06 o
  -2  -6   9       60.52       56.49      2.22 o
  -1  -6   9       15.08       12.59      0.86 o
   0  -6   9       45.44       42.12      1.77 o
   1  -6   9       66.06       66.63      3.93 o
  -5  -5   9        0.53       -0.28      0.39 o
  -4  -5   9       18.23       18.21      1.12 o
  -3  -5   9       85.63       83.88      3.03 o
  -2  -5   9       61.31       60.36      2.32 o
  -1  -5   9      114.16      111.10      3.76 o
   0  -5   9       53.57       48.61      2.62 o
   1  -5   9       33.97       33.35      1.49 o
   2  -5   9       91.72       93.52      4.34 o
   3  -5   9       82.12       80.63      2.93 o
   4  -5   9        0.16        0.19      0.57 o
  -6  -4   9      123.79      117.76      4.27 o
  -5  -4   9       42.68       44.28      2.01 o
  -4  -4   9        1.63        1.31      0.66 o
  -3  -4   9      315.28      311.82     10.00 o
  -2  -4   9     1795.60     1809.88     52.98 o
  -1  -4   9      911.86      882.83     25.92 o
   0  -4   9       20.13       22.07      1.10 o
   1  -4   9        4.37        4.44      0.57 o
   2  -4   9      646.26      675.64     19.53 o
   3  -4   9      408.43      450.15     13.22 o
   4  -4   9        3.02        3.45      0.70 o
   5  -4   9       20.60       21.84      1.76 o
  -6  -3   9        9.30       12.05      1.04 o
  -5  -3   9       76.65       74.72      3.28 o
  -4  -3   9        0.48        0.11      0.37 o
  -3  -3   9       44.76       45.41      2.46 o
  -2  -3   9        6.17        6.27      0.58 o
  -1  -3   9       40.52       38.40      1.53 o
   0  -3   9        0.21        0.29      0.61 o
   1  -3   9      211.60      222.88      5.66 o
   2  -3   9       64.10       60.36      2.18 o
   3  -3   9      503.62      514.32     15.03 o
   4  -3   9       58.62       51.67      2.15 o
   5  -3   9       14.22       16.68      1.21 o
   6  -3   9        0.02       -0.49      0.98 o
  -6  -2   9        6.94        7.32      0.83 o
  -5  -2   9        1.71        1.11      0.46 o
  -4  -2   9       31.35       25.24      1.30 o
  -3  -2   9       43.68       43.15      1.73 o
  -2  -2   9       12.78        9.29      0.66 o
  -1  -2   9        0.58        1.04      0.31 o
   0  -2   9     1388.86     1349.46     42.10 o
   1  -2   9      536.09      558.27     13.61 o
   2  -2   9       42.82       39.06      1.55 o
   3  -2   9       33.21       33.22      1.48 o
   4  -2   9       92.00       89.00      3.07 o
   5  -2   9       45.16       41.44      1.85 o
   6  -2   9       75.95       82.12      3.09 o
  -6  -1   9        0.38        0.33      0.46 o
  -5  -1   9       18.77       18.66      1.72 o
  -4  -1   9       48.54       47.00      2.21 o
  -3  -1   9      712.06      732.36     21.71 o
  -2  -1   9       14.93       15.70      0.87 o
  -1  -1   9      644.83      696.27     16.90 o
   0  -1   9        0.42        0.64      0.21 o
   1  -1   9       31.05       37.05      1.42 o
   2  -1   9       67.27       58.30      2.08 o
   3  -1   9      510.16      517.27     15.01 o
   4  -1   9       89.76       88.87      3.07 o
   5  -1   9      157.99      154.61      4.97 o
   6  -1   9        0.27        0.48      0.55 o
  -6   0   9       65.15       69.43      2.77 o
  -5   0   9        9.61       10.96      0.90 o
  -4   0   9        3.40        1.80      0.46 o
  -3   0   9       27.55       28.29      1.30 o
  -2   0   9        1.08        0.81      0.54 o
  -1   0   9      234.87      253.04      6.34 o
   0   0   9      113.83       81.74      2.22 o
   1   0   9       71.15       74.75      2.51 o
   2   0   9     1256.61     1266.43     35.89 o
   3   0   9       67.81       70.47      2.44 o
   4   0   9       47.46       44.18      1.77 o
   5   0   9        0.02        0.02      0.47 o
   6   0   9       46.06       45.47      1.97 o
   7   0   9       14.17       15.35      2.87 o
  -5   1   9       42.97       40.25      1.83 o
  -4   1   9        1.67        1.91      0.49 o
  -3   1   9       66.95       69.45      2.05 o
  -2   1   9        4.43        4.68      0.45 o
  -1   1   9      610.50      663.86     16.15 o
   0   1   9       23.35       25.83      0.89 o
   1   1   9        9.90       12.97      0.74 o
   2   1   9        0.04        0.00      0.27 o
   3   1   9        7.55        7.00      0.61 o
   4   1   9       26.99       23.00      1.16 o
   5   1   9      316.61      305.47      9.13 o
   6   1   9       40.96       44.00      1.89 o
   7   1   9       70.46       65.92      3.73 o
  -5   2   9        1.41        0.82      0.74 o
  -4   2   9       52.54       50.73      1.72 o
  -3   2   9        4.98        6.47      0.72 o
  -2   2   9       31.64       33.54      1.18 o
  -1   2   9       35.52       35.08      1.15 o
   0   2   9        7.23        6.02      0.65 o
   1   2   9       54.09       52.84      1.89 o
   2   2   9     1122.73     1112.85     42.13 o
   3   2   9      116.61      113.01      3.62 o
   4   2   9      119.92      105.58      3.44 o
   5   2   9      284.24      289.48      8.69 o
   6   2   9      289.38      288.37      8.78 o
   7   2   9       15.67       19.18      1.28 o
  -5   3   9       28.30       28.99      3.03 o
  -4   3   9        0.02       -0.31      1.02 o
  -3   3   9       23.22       21.33      1.27 o
  -2   3   9       13.01       14.30      0.98 o
  -1   3   9       58.30       54.91      1.65 o
   0   3   9        3.28        3.04      0.33 o
   1   3   9      409.05      422.98     10.36 o
   2   3   9       17.73       16.94      0.98 o
   3   3   9       29.88       33.28      1.72 o
   4   3   9        0.58        0.33      0.42 o
   5   3   9        4.12        4.85      0.62 o
   6   3   9       16.32       16.45      1.10 o
   7   3   9      175.84      171.02      8.89 o
  -4   4   9        9.15        8.53      1.19 o
  -3   4   9        7.05        6.01      1.52 o
  -2   4   9      143.14      141.48      5.04 o
  -1   4   9       17.34       15.64      1.02 o
   0   4   9       86.93       91.52      3.36 o
   1   4   9        0.00       -0.63      0.70 o
   2   4   9       12.89       11.97      1.39 o
   3   4   9        2.44        1.75      0.42 o
   4   4   9      550.41      537.49     20.65 o
   5   4   9        4.98        5.92      0.63 o
   6   4   9      154.80      150.50      9.22 o
   7   4   9        0.36       -0.30      0.50 o
  -3   5   9       39.27       43.27      2.91 o
  -2   5   9        5.29        5.54      1.27 o
  -1   5   9        2.79        3.01      0.61 o
   0   5   9        4.39        4.86      0.67 o
   1   5   9      276.33      277.49      9.21 o
   2   5   9       20.89       13.93      1.64 o
   4   5   9        0.15        0.57      0.74 o
   5   5   9       10.23        6.72      1.15 o
   6   5   9       11.57        9.59      1.56 o
   7   5   9       19.78       22.29      2.13 o
  -2   6   9       72.30       68.54      2.96 o
  -1   6   9       13.90       13.38      1.35 o
   0   6   9      128.39      128.81      4.69 o
   1   6   9        0.53        1.67      0.51 o
   2   6   9        2.47        1.31      1.15 o
   3   6   9      150.68      121.79      6.23 o
   4   6   9        3.44        3.85      1.15 o
   5   6   9        0.16       -0.25      0.82 o
   6   6   9      121.54      136.79      7.21 o
  -1   7   9       54.98       51.22      9.14 o
   0   7   9        0.83        1.22      0.57 o
   1   7   9       14.18       16.45      1.21 o
   2   7   9       18.15       18.52      1.89 o
   3   7   9      307.78      290.14     13.52 o
   4   7   9        1.16        0.25      1.07 o
   5   7   9       88.37       68.19      4.18 o
   1   8   9        0.07       -0.32      0.45 o
   2   8   9      104.05      102.86      5.66 o
   3   8   9       40.38       40.00      3.03 o
   4   8   9       25.01       19.10      2.13 o
  -3  -7  10        3.12        2.88      0.61 o
  -2  -7  10       34.43       35.16      2.62 o
  -1  -7  10       78.59       79.83      4.67 o
  -4  -6  10       19.43       20.30      1.26 o
  -3  -6  10      137.08      138.07      4.66 o
  -2  -6  10      129.13      131.17      4.47 o
  -1  -6  10      162.44      160.47      5.27 o
   0  -6  10        1.24        1.07      0.57 o
   1  -6  10       40.31       41.23      2.29 o
  -5  -5  10      196.01      204.21      6.77 o
  -4  -5  10        0.06       -0.37      0.41 o
  -3  -5  10        4.16        3.81      0.61 o
  -2  -5  10       10.80       11.02      0.86 o
  -1  -5  10      121.09      117.78      3.98 o
   0  -5  10       12.78       12.17      0.87 o
   1  -5  10      117.99      116.22      5.16 o
   2  -5  10       36.92       38.19      2.29 o
   3  -5  10        4.28        4.51      0.90 o
   4  -5  10        0.84        0.73      1.11 o
  -5  -4  10       35.24       34.48      1.73 o
  -4  -4  10      273.06      268.85      8.85 o
  -3  -4  10      122.66      120.16      4.09 o
  -2  -4  10      239.88      242.89      7.61 o
  -1  -4  10       22.40       21.90      1.84 o
   0  -4  10     1099.27     1084.03     31.84 o
   1  -4  10      473.92      488.15     19.01 o
   2  -4  10       91.90       92.78      4.26 o
   3  -4  10        3.50        3.11      0.68 o
   4  -4  10      176.95      188.58      6.03 o
   5  -4  10       76.21       80.87      3.44 o
  -5  -3  10      101.26       98.98      3.64 o
  -4  -3  10      116.52      120.64      4.15 o
  -3  -3  10        3.35        2.74      0.49 o
  -2  -3  10        8.98       10.01      0.75 o
  -1  -3  10        0.08        0.00      0.29 o
   0  -3  10       59.60       56.01      2.99 o
   1  -3  10       99.78       96.22      4.26 o
   2  -3  10       14.39       12.97      0.96 o
   3  -3  10      247.00      245.04      7.48 o
   4  -3  10        2.98        1.18      0.70 o
   5  -3  10       18.74       17.84      1.23 o
  -6  -2  10       17.89       18.88      1.97 o
  -5  -2  10        5.47        6.90      0.81 o
  -4  -2  10       22.32       23.29      1.27 o
  -3  -2  10       12.99       14.17      0.90 o
  -2  -2  10       15.26       12.05      0.90 o
  -1  -2  10       19.71       15.49      1.23 o
   0  -2  10      465.40      479.09     14.24 o
   1  -2  10        1.36        1.00      0.57 o
   2  -2  10      104.72       91.09      3.06 o
   3  -2  10        3.80        2.05      0.61 o
   4  -2  10        1.30        0.86      0.50 o
   5  -2  10       15.20       16.58      1.15 o
   6  -2  10        9.11       10.09      1.68 o
  -6  -1  10        9.73        9.05      0.95 o
  -5  -1  10       21.26       17.68      1.12 o
  -4  -1  10        1.78        2.05      0.46 o
  -3  -1  10      110.91      111.43      3.76 o
  -2  -1  10      107.09      106.94      3.56 o
  -1  -1  10      139.93      139.70      4.46 o
   0  -1  10       62.30       59.35      2.08 o
   1  -1  10        1.66        0.27      0.31 o
   2  -1  10        0.04       -0.22      0.49 o
   3  -1  10       66.44       59.97      2.18 o
   4  -1  10       55.63       47.66      1.91 o
   5  -1  10      120.51      117.99      5.57 o
   6  -1  10       21.38       22.91      1.48 o
  -5   0  10        7.57        7.08      0.75 o
  -4   0  10      125.16      131.49      4.42 o
  -3   0  10      168.98      181.16      5.76 o
  -2   0  10        0.84        0.16      0.26 o
  -1   0  10        6.68        6.84      0.55 o
   0   0  10        0.11       -0.16      0.37 o
   1   0  10      609.94      653.41     18.79 o
   2   0  10     1040.96     1009.67     28.78 o
   3   0  10      114.27      110.17      3.57 o
   4   0  10       26.78       23.10      1.22 o
   5   0  10        1.50        1.38      0.55 o
   6   0  10       63.37       62.61      2.50 o
   7   0  10        0.86        1.31      0.67 o
  -5   1  10       39.71       43.63      1.95 o
  -4   1  10        2.69        2.95      0.55 o
  -3   1  10       12.78       15.02      0.92 o
  -2   1  10        4.07        3.50      0.40 o
  -1   1  10     1043.45     1129.91     27.31 o
   0   1  10       39.36       38.61      1.53 o
   1   1  10      150.64      148.75      4.61 o
   2   1  10       23.14       24.11      1.14 o
   3   1  10        1.91        1.84      0.49 o
   4   1  10      175.85      178.29      5.52 o
   5   1  10       40.83       37.77      1.69 o
   6   1  10       88.21       86.49      3.52 o
   7   1  10      228.67      238.04      7.52 o
  -5   2  10        1.51        1.07      0.82 o
  -4   2  10       65.31       65.32      2.52 o
  -3   2  10        0.29       -0.16      0.31 o
  -2   2  10      209.25      222.29      5.70 o
  -1   2  10       67.37       75.11      2.13 o
   0   2  10      187.21      207.36      8.28 o
   1   2  10        0.47        1.21      0.78 o
   2   2  10      472.88      457.80     22.70 o
   3   2  10      377.18      380.61     11.19 o
   4   2  10     1710.76     1672.06     47.54 o
   5   2  10        1.88        2.59      0.61 o
   6   2  10       43.38       42.28      1.89 o
   7   2  10      120.00      116.13      4.08 o
  -4   3  10        2.12        2.38      0.67 o
  -3   3  10        6.43        4.34      0.71 o
  -2   3  10        8.66        9.47      0.85 o
  -1   3  10      110.61      131.14     14.10 o
   0   3  10       51.23       53.13      1.64 o
   1   3  10      338.08      346.61     14.96 o
   2   3  10       50.37       51.48      1.93 o
   3   3  10       29.24       28.44      1.64 o
   4   3  10       83.78       81.28      2.80 o
   5   3  10        0.87        1.26      0.55 o
   6   3  10       28.69       24.79      2.13 o
   7   3  10        2.25        3.76      0.76 o
  -4   4  10        0.13        0.51      0.55 o
  -3   4  10        4.15        4.11      0.73 o
  -2   4  10      120.82      121.17      4.43 o
  -1   4  10        0.35        0.13      0.70 o
   0   4  10       44.92       47.71      2.05 o
   1   4  10        0.00       -0.49      0.90 o
   2   4  10        3.90        1.07      0.90 o
   3   4  10        0.71        0.82      0.82 o
   4   4  10       86.24       82.52      2.85 o
   5   4  10        1.23        0.94      0.48 o
   6   4  10      275.71      264.79      8.11 o
   7   4  10        0.73        1.10      0.61 o
  -3   5  10       30.79       34.23      1.85 o
  -2   5  10        0.08       -0.35      0.43 o
  -1   5  10       40.62       38.63      1.88 o
   0   5  10        2.33        2.11      0.51 o
   1   5  10      110.33      108.35      5.66 o
   2   5  10        0.01       -1.15      0.82 o
   4   5  10        6.57        4.02      1.07 o
   5   5  10       10.53        6.15      1.15 o
   6   5  10       16.39       15.24      1.72 o
  -2   6  10        3.18        2.00      0.63 o
  -1   6  10       19.67       18.71      2.79 o
   0   6  10      283.62      290.74      9.76 o
   1   6  10       56.09       55.73      3.52 o
   2   6  10       15.87       18.11      1.97 o
   3   6  10       27.20       18.60      1.97 o
   4   6  10       20.39       17.13      1.89 o
   5   6  10       52.55       47.70      3.20 o
   6   6  10       53.13       59.99      4.18 o
   0   7  10       31.55       27.21      2.46 o
   1   7  10       45.89       39.18      2.87 o
   2   7  10        2.89        2.13      1.15 o
   3   7  10       83.48       30.49      2.54 o
   4   7  10       16.24        4.75      1.39 o
   5   7  10      154.59      137.20      7.13 o
  -3  -6  11        2.25        2.79      0.61 o
  -2  -6  11       84.52       86.08      3.21 o
  -1  -6  11       63.54       62.29      3.20 o
   0  -6  11       16.78       16.64      1.39 o
   1  -6  11       31.92       27.62      1.80 o
  -4  -5  11      111.13      117.86      5.49 o
  -3  -5  11       70.86       67.12      2.64 o
  -2  -5  11        2.99        4.40      0.61 o
  -1  -5  11       20.66       20.57      1.56 o
   0  -5  11       50.41       50.57      2.70 o
   1  -5  11       54.11       51.80      2.79 o
   2  -5  11       54.48       54.34      2.87 o
   3  -5  11       77.73       91.55      4.43 o
  -5  -4  11        8.65        6.79      0.84 o
  -4  -4  11        3.78        3.53      0.64 o
  -3  -4  11       51.56       50.98      2.79 o
  -2  -4  11       61.34       64.38      2.47 o
  -1  -4  11        1.96        1.80      0.66 o
   0  -4  11      256.00      240.55      9.84 o
   1  -4  11        2.37        1.15      0.66 o
   2  -4  11      113.58      124.41      5.49 o
   3  -4  11        1.20        0.57      0.66 o
   4  -4  11        7.71        8.12      0.92 o
  -5  -3  11       50.53       55.66      2.38 o
  -4  -3  11       26.67       26.23      1.42 o
  -3  -3  11      464.82      490.66     14.83 o
  -2  -3  11      303.82      306.28     12.29 o
  -1  -3  11       94.19       87.12      4.02 o
   0  -3  11        0.54        0.74      0.49 o
   1  -3  11       52.73       59.67      2.95 o
   2  -3  11      194.50      192.61      8.03 o
   3  -3  11       77.34       77.90      2.85 o
   4  -3  11       20.77       21.03      1.30 o
   5  -3  11       34.37       32.76      1.71 o
  -5  -2  11       12.76       12.62      1.04 o
  -4  -2  11       16.86       16.60      1.07 o
  -3  -2  11       26.97       26.70      1.33 o
  -2  -2  11       14.64       17.70      3.20 o
  -1  -2  11       15.20       17.38      1.31 o
   0  -2  11      321.61      323.50     12.87 o
   1  -2  11      172.90      180.72      7.46 o
   2  -2  11       94.49       83.61      2.86 o
   3  -2  11       91.48       85.94      3.02 o
   4  -2  11       42.55       39.78      1.79 o
   5  -2  11        7.55        8.74      0.94 o
   6  -2  11        0.03       -0.86      0.57 o
  -5  -1  11       24.56       25.06      1.39 o
  -4  -1  11        8.18        8.37      0.78 o
  -3  -1  11       38.42       34.52      2.42 o
  -2  -1  11       24.62       25.53      1.80 o
  -1  -1  11      582.26      577.82     22.38 o
   0  -1  11       78.17       81.73      6.07 o
   1  -1  11       91.64       81.78      2.74 o
   2  -1  11        0.44        0.39      0.39 o
   3  -1  11       47.79       45.93      1.84 o
   4  -1  11        9.51       10.10      1.84 o
   5  -1  11      359.47      378.76     11.37 o
   6  -1  11       16.04       14.10      1.14 o
  -5   0  11        2.73        2.25      0.58 o
  -4   0  11      123.99      132.85      3.58 o
  -3   0  11        4.30        3.88      0.55 o
  -2   0  11       46.98       49.29      1.88 o
  -1   0  11      108.47      119.23      3.81 o
   0   0  11        4.40        5.05      0.57 o
   1   0  11       10.00       14.34      1.15 o
   2   0  11      544.69      544.40     15.76 o
   3   0  11       14.15       13.36      0.89 o
   4   0  11      172.32      166.57      5.26 o
   5   0  11        0.87        0.69      0.51 o
   6   0  11       58.69       64.30      2.58 o
  -5   1  11        3.32        3.80      0.94 o
  -4   1  11        0.04       -0.16      0.39 o
  -3   1  11       71.45       73.05      2.67 o
  -2   1  11        0.39        0.40      0.31 o
  -1   1  11      243.53      251.26      7.55 o
   0   1  11        0.75        0.38      0.35 o
   1   1  11       92.88       96.50      3.61 o
   2   1  11      226.60      228.15      6.91 o
   3   1  11       30.70       29.44      1.38 o
   4   1  11       95.22       95.99      3.30 o
   5   1  11       49.14       51.02      2.09 o
   6   1  11       78.58       75.80      3.48 o
   7   1  11       13.49       16.80      1.34 o
  -4   2  11        8.23        9.75      1.31 o
  -3   2  11       53.02       59.11      1.91 o
  -2   2  11       20.43       19.40      0.89 o
  -1   2  11      138.81      151.48      4.75 o
   0   2  11      249.19      257.95      7.71 o
   1   2  11      410.89      446.70     13.07 o
   2   2  11      392.01      401.82     11.72 o
   3   2  11      280.42      279.79      8.40 o
   4   2  11      781.89      773.81     22.31 o
   5   2  11      113.90      110.58      3.73 o
   6   2  11      287.10      287.61      8.83 o
   7   2  11        5.94        5.90      0.96 o
  -4   3  11        2.92        3.56      0.73 o
  -3   3  11      192.03      211.74      7.26 o
  -2   3  11        3.28        2.33      1.15 o
  -1   3  11        1.04        1.97      1.07 o
   0   3  11       41.51       44.60      1.79 o
   1   3  11     1772.57     1875.41     69.46 o
   2   3  11      129.30      139.24      4.44 o
   3   3  11       54.89       51.48      1.97 o
   4   3  11      119.82      114.24      3.78 o
   5   3  11      224.11      219.97     11.31 o
   6   3  11       33.39       34.78      1.71 o
   7   3  11        7.17        8.42      0.98 o
  -3   4  11        2.43        2.55      0.63 o
  -2   4  11       78.96       76.65      3.07 o
  -1   4  11        0.38        1.39      1.07 o
   0   4  11      140.47      158.02      7.70 o
   1   4  11        0.26       -1.07      0.90 o
   2   4  11        8.74        6.15      1.31 o
   3   4  11        1.45        1.07      0.90 o
   4   4  11        8.10        9.84      1.39 o
   5   4  11       10.46        9.54      0.88 o
   6   4  11      180.63      178.09      5.72 o
  -2   5  11        0.08       -0.10      0.43 o
  -1   5  11       84.55       85.32      4.75 o
   0   5  11        0.00       -0.25      0.98 o
   1   5  11        6.10        4.67      1.31 o
   2   5  11        2.39        0.41      0.98 o
   4   5  11       13.16       15.08      1.80 o
   5   5  11      112.02      100.97      5.49 o
  -1   6  11       10.21        9.18      1.64 o
   0   6  11      148.90      146.13      7.46 o
   1   6  11       84.37       82.70      4.75 o
   2   6  11      145.64      153.51      7.70 o
   3   6  11       24.47       17.13      1.97 o
   4   6  11        2.60        0.41      1.07 o
   5   6  11       18.82       16.47      2.05 o
   1   7  11       12.14       13.85      1.89 o
   2   7  11       16.81       15.65      1.89 o
   3   7  11        3.79        0.57      1.07 o
   4   7  11       13.04        4.92      1.39 o
  -2  -6  12       44.82       48.60      2.79 o
  -1  -6  12       71.47       71.63      3.61 o
   0  -6  12       15.41       16.64      1.48 o
   1  -6  12        0.19       -0.33      0.49 o
  -4  -5  12       35.77       36.54      1.81 o
  -3  -5  12       19.70       18.94      1.21 o
  -2  -5  12       98.29       97.86      4.59 o
  -1  -5  12        2.10        3.44      0.82 o
   0  -5  12        2.87        2.79      0.74 o
   1  -5  12       10.95       10.41      1.23 o
   2  -5  12       41.77       46.14      2.62 o
   3  -5  12       10.62       10.98      1.31 o
  -4  -4  12        4.35        4.53      0.70 o
  -3  -4  12        2.47        2.77      0.55 o
  -2  -4  12       10.45       11.64      1.23 o
  -1  -4  12      145.30      141.87      6.23 o
   0  -4  12       42.53       37.13      2.21 o
   1  -4  12      159.84      153.35      6.64 o
   2  -4  12        2.18        2.46      0.74 o
   3  -4  12        0.99       -0.74      0.66 o
   4  -4  12        4.04        3.77      0.98 o
  -5  -3  12       97.35      106.97      3.95 o
  -4  -3  12       38.61       41.31      1.90 o
  -3  -3  12      255.74      254.92     11.19 o
  -2  -3  12       67.99       70.57      3.52 o
  -1  -3  12      370.81      390.78     15.49 o
   0  -3  12      303.43      288.91     11.64 o
   1  -3  12       10.56       10.57      1.15 o
   2  -3  12        9.22       10.90      1.15 o
   3  -3  12       65.87       70.57      3.52 o
   4  -3  12      111.46      115.71      4.03 o
  -5  -2  12       17.03       20.40      1.33 o
  -4  -2  12       23.91       28.24      1.84 o
  -3  -2  12        8.68       11.01      0.87 o
  -2  -2  12      133.67      135.15      5.98 o
  -1  -2  12        2.44        2.21      0.66 o
   0  -2  12      151.72      145.89      6.23 o
   1  -2  12        2.00        2.79      0.66 o
   2  -2  12      681.24      646.69     18.74 o
   3  -2  12       30.98       30.62      1.46 o
   4  -2  12        5.15        5.81      0.90 o
   5  -2  12       16.47       14.90      1.76 o
  -5  -1  12       13.49       13.38      1.07 o
  -4  -1  12        0.49        0.04      0.41 o
  -3  -1  12        0.03       -0.43      0.29 o
  -2  -1  12        0.84        0.57      0.57 o
  -1  -1  12       82.56       82.12      3.85 o
   0  -1  12       85.92       88.60      4.02 o
   1  -1  12       21.16       27.00      1.48 o
   2  -1  12        9.33        9.64      0.78 o
   3  -1  12      149.54      138.92      4.47 o
   4  -1  12       17.26       14.82      1.56 o
   5  -1  12       14.50       16.36      1.18 o
   6  -1  12        5.15        6.17      1.76 o
  -4   0  12       35.21       35.15      2.95 o
  -3   0  12        7.22        7.90      0.72 o
  -2   0  12       88.97       94.58      4.34 o
  -1   0  12       15.14       14.51      1.23 o
   0   0  12      140.78      149.25     11.19 o
   1   0  12       52.91       47.49      5.70 o
   2   0  12      183.44      181.34      5.65 o
   3   0  12      172.41      168.76      5.30 o
   4   0  12      431.40      424.04     12.56 o
   5   0  12        3.51        3.38      0.73 o
   6   0  12        1.65        2.00      0.68 o
  -4   1  12       11.95       12.11      1.80 o
  -3   1  12      123.98      133.04      4.44 o
  -2   1  12       27.17       29.92      1.89 o
  -1   1  12      198.45      213.07      6.51 o
   0   1  12        0.53        1.41      1.39 o
   1   1  12     1304.78     1393.35     46.27 o
   2   1  12       49.20       51.18      1.96 o
   3   1  12      112.04      105.50      3.54 o
   4   1  12       10.61       10.33      0.94 o
   5   1  12      181.10      182.10      5.81 o
   6   1  12       16.13       16.12      1.24 o
  -4   2  12       35.21       42.62      2.95 o
  -3   2  12       58.87       67.96      2.61 o
  -2   2  12       88.63      102.00      3.48 o
  -1   2  12      112.22      123.69      5.29 o
   0   2  12      121.11      129.97      4.20 o
   1   2  12      529.19      584.06     16.96 o
   2   2  12       76.24       77.69      4.96 o
   3   2  12       88.11       86.91      3.01 o
   4   2  12        0.07        0.20      0.48 o
   5   2  12      154.39      146.69      4.80 o
   6   2  12      109.56      101.41      3.64 o
  -3   3  12       29.71       30.79      1.68 o
  -2   3  12       21.33       24.92      2.21 o
  -1   3  12      798.35      927.46     40.41 o
   0   3  12       10.47        9.84      1.56 o
   1   3  12      140.50      135.06      4.34 o
   2   3  12       73.57       78.30      2.80 o
   3   3  12     1455.56     1450.59     89.09 o
   4   3  12       77.73       79.99      2.83 o
   5   3  12        3.49        4.25      0.70 o
   6   3  12       33.04       29.39      2.38 o
  -3   4  12        0.43        0.73      0.57 o
  -2   4  12       30.88       24.92      2.21 o
  -1   4  12       21.78       22.78      2.13 o
   0   4  12      218.27      235.47     11.06 o
   1   4  12        0.69        0.08      0.98 o
   2   4  12       21.71       22.13      2.13 o
   3   4  12        0.27        0.41      0.98 o
   4   4  12        0.53       -0.08      0.66 o
   6   4  12      114.22      118.91      4.09 o
  -2   5  12        0.46       -0.25      0.98 o
  -1   5  12        5.57        5.90      1.39 o
   0   5  12        0.03       -0.08      0.98 o
   1   5  12      128.83      126.14      6.56 o
   2   5  12        7.88        2.87      1.23 o
   3   5  12       46.51       44.01      3.03 o
   4   5  12       13.59        8.77      1.48 o
   5   5  12      200.93      214.16     10.57 o
   6   5  12        3.43        3.61      1.07 o
   0   6  12       29.39       25.00      2.29 o
   1   6  12        3.63        5.00      1.31 o
   2   6  12      206.24      222.19     10.74 o
   3   6  12       30.94       16.80      1.97 o
   5   6  12        1.25        0.82      1.07 o
   2   7  12        8.93       13.28      1.89 o
   3   7  12        0.05        0.16      1.07 o
  -3  -5  13       84.27       94.09      4.59 o
  -2  -5  13       60.40       61.55      3.36 o
  -1  -5  13       41.09       37.13      2.29 o
   0  -5  13       10.44        8.52      1.15 o
   1  -5  13       35.24       40.00      2.38 o
   2  -5  13       18.36       18.11      1.56 o
  -3  -4  13       39.99       37.46      2.38 o
  -2  -4  13        1.36        1.31      0.74 o
  -1  -4  13        1.91        1.48      0.66 o
   0  -4  13      160.89      159.25      6.88 o
   1  -4  13       62.17       62.37      3.28 o
   2  -4  13       81.37       81.06      3.93 o
   3  -4  13       35.52       40.73      2.54 o
  -4  -3  13        3.12        3.52      0.66 o
  -3  -3  13        1.16        1.48      0.74 o
  -2  -3  13        6.41        5.49      0.98 o
  -1  -3  13       36.46       36.47      2.21 o
   0  -3  13       27.90       31.31      1.97 o
   1  -3  13       11.82       14.67      1.31 o
   2  -3  13       35.04       32.29      2.05 o
   3  -3  13        0.01        0.82      0.66 o
   4  -3  13       10.51       13.29      1.14 o
  -4  -2  13        4.14        4.59      0.72 o
  -3  -2  13      119.94      127.53      5.82 o
  -2  -2  13       74.13       73.68      3.69 o
  -1  -2  13        6.15        5.66      0.90 o
   0  -2  13      142.59      114.91      5.16 o
   1  -2  13      109.01      100.07      4.59 o
   2  -2  13      286.47      279.81     11.39 o
   3  -2  13       56.80       57.59      2.28 o
   4  -2  13      146.19      132.17      4.43 o
   5  -2  13        0.82        1.01      0.63 o
  -4  -1  13        2.71        3.43      0.64 o
  -3  -1  13        1.40        1.48      0.74 o
  -2  -1  13        3.71        3.44      0.82 o
  -1  -1  13      473.31      479.71     18.85 o
   0  -1  13       84.91       83.84      3.93 o
   1  -1  13       13.88       12.05      1.15 o
   2  -1  13       59.76       54.88      3.24 o
   3  -1  13       49.79       34.25      1.57 o
   4  -1  13       13.95       13.00      1.04 o
   5  -1  13        3.06        5.58      0.80 o
  -4   0  13       14.90       15.66      1.13 o
  -3   0  13        0.46       -0.16      0.57 o
  -2   0  13       37.20       38.60      2.29 o
  -1   0  13       42.75       45.90      2.54 o
   0   0  13      104.53      104.99      4.67 o
   1   0  13      148.19      143.19      4.59 o
   2   0  13        0.42       -0.02      0.39 o
   3   0  13        5.63        5.94      1.89 o
   4   0  13      194.89      186.31      5.90 o
   5   0  13      131.97      127.72      4.36 o
   6   0  13       22.83       20.31      1.38 o
  -4   1  13       28.22       31.69      1.62 o
  -3   1  13       93.20       94.75      4.51 o
  -2   1  13       19.74       21.31      1.64 o
  -1   1  13      332.51      371.52     14.75 o
   0   1  13      134.71      145.43      4.67 o
   1   1  13      670.01      751.65     22.42 o
   2   1  13      125.77      118.43      5.16 o
   3   1  13      782.86      800.70     23.15 o
   4   1  13        3.75        3.81      0.68 o
   5   1  13        1.84        0.41      0.70 o
   6   1  13       14.79       14.23      1.20 o
  -2   2  13      459.44      519.46     20.33 o
  -1   2  13       92.17      102.27      3.48 o
   0   2  13      141.38      154.50      8.40 o
   1   2  13        0.87        1.11      0.50 o
   2   2  13       17.88       21.56      1.43 o
   3   2  13       68.05       69.67      3.36 o
   4   2  13       92.83       93.89      3.30 o
   5   2  13        8.59        8.25      0.96 o
   6   2  13      113.19      119.42      4.17 o
  -2   3  13        2.47        2.79      1.15 o
  -1   3  13       24.52       27.62      2.29 o
   0   3  13       98.85      114.25      5.90 o
   1   3  13      179.54      194.57      9.26 o
   2   3  13        6.50        5.43      1.39 o
   3   3  13      163.61      176.96      8.52 o
   4   3  13       33.08       32.87      1.97 o
   5   3  13       80.33       77.04      4.38 o
   6   3  13        9.16        9.89      1.00 o
  -2   4  13        4.00        4.26      1.31 o
  -1   4  13        1.80        1.07      1.07 o
   0   4  13      227.63      248.75     11.72 o
   1   4  13       49.21       26.31      2.29 o
   2   4  13       85.51       72.94      4.26 o
   3   4  13        0.97        0.33      0.90 o
   4   4  13       17.82       20.08      2.54 o
   6   4  13       51.78       49.59      3.44 o
  -1   5  13       15.91       21.88      2.13 o
   0   5  13        2.40        2.38      1.23 o
   1   5  13       10.82       14.59      1.89 o
   2   5  13        2.55        1.72      1.07 o
   3   5  13       34.82       35.08      2.70 o
   4   5  13       10.10        7.79      1.48 o
   5   5  13      113.92      134.33      7.21 o
   1   6  13        9.42        7.79      1.56 o
   2   6  13      101.22       98.19      5.49 o
   3   6  13        1.37        1.64      1.15 o
  -1  -5  14       75.19       85.89      4.26 o
   0  -5  14       22.85       23.93      1.80 o
  -3  -4  14       12.68       13.36      1.48 o
  -2  -4  14       25.39       25.98      1.97 o
  -1  -4  14        0.11        0.08      0.57 o
   0  -4  14        3.80        3.20      0.82 o
   1  -4  14       37.73       34.42      2.21 o
   2  -4  14       22.36       23.44      1.80 o
  -3  -3  14        9.24        9.51      1.23 o
  -2  -3  14       60.98       59.34      3.28 o
  -1  -3  14      155.49      147.36      6.56 o
   0  -3  14       45.53       51.80      2.87 o
   1  -3  14       35.41       38.36      2.29 o
   2  -3  14        1.10        2.29      0.74 o
   3  -3  14       39.69       37.13      2.38 o
  -3  -2  14        6.74        7.62      1.15 o
  -2  -2  14        0.03        0.90      0.66 o
  -1  -2  14      102.73      100.81      4.75 o
   0  -2  14       18.00       14.51      1.31 o
   1  -2  14       13.35       10.82      1.15 o
   2  -2  14       13.43       19.59      1.56 o
   3  -2  14       62.13       55.90      3.03 o
   4  -2  14       43.89       41.55      1.93 o
  -3  -1  14      198.12      214.08      9.10 o
  -2  -1  14       15.15       15.82      1.48 o
  -1  -1  14       45.01       46.72      2.62 o
   0  -1  14        9.89        9.34      1.15 o
   1  -1  14      487.37      454.30     17.95 o
   2  -1  14      141.97      131.46      5.82 o
   3  -1  14       42.60       45.72      1.94 o
   4  -1  14       24.85       22.00      1.32 o
   5  -1  14       45.89       42.00      1.98 o
  -3   0  14       13.41       15.16      1.48 o
  -2   0  14       40.35       39.91      2.38 o
  -1   0  14        0.64        0.00      0.57 o
   0   0  14       61.03       64.75      3.28 o
   1   0  14       15.81       13.70      1.19 o
   2   0  14       24.14       18.85      1.15 o
   3   0  14        5.21        4.69      0.75 o
   4   0  14      117.01      124.70      4.20 o
   5   0  14        0.01       -0.07      1.07 o
  -3   1  14        3.84        3.52      0.82 o
  -2   1  14       47.39       50.24      2.79 o
  -1   1  14       52.00       55.40      2.95 o
   0   1  14       34.40       35.19      1.61 o
   1   1  14        4.80        5.27      0.71 o
   2   1  14       39.67       38.52      1.80 o
   3   1  14       65.89       64.58      2.47 o
   4   1  14       79.18       73.13      2.75 o
   5   1  14       44.72       41.41      1.93 o
  -1   2  14       41.58       47.77      2.58 o
   0   2  14      288.60      300.27     28.97 o
   1   2  14       10.46       10.08      2.66 o
   2   2  14      153.10      169.42      6.64 o
   3   2  14        0.05        0.12      0.41 o
   4   2  14        5.69        6.21      0.80 o
   5   2  14       12.80       13.49      1.16 o
  -1   3  14        2.39        3.52      1.23 o
   0   3  14        3.01        3.44      1.31 o
   1   3  14        0.47        0.57      1.07 o
   2   3  14      147.49      157.03      7.79 o
   3   3  14      200.55      210.91      6.58 o
   4   3  14       11.11       10.15      0.89 o
   5   3  14       71.18       76.03      4.43 o
  -1   4  14       14.86       13.11      1.80 o
   0   4  14       83.27       96.30      5.33 o
   1   4  14        2.10        1.39      1.07 o
   2   4  14      136.73      124.99      6.47 o
   3   4  14       13.62        6.88      1.39 o
   4   4  14       26.65       27.13      2.54 o
   5   4  14        3.72        3.61      1.07 o
   0   5  14        1.21        2.62      1.23 o
   1   5  14       98.74      124.17      6.64 o
   2   5  14        8.63        5.66      1.39 o
   3   5  14        0.04       -0.74      0.98 o
   4   5  14        6.74        5.16      1.39 o
  -1  -4  15       12.52        9.26      1.23 o
   0  -4  15       30.36       34.83      2.29 o
   1  -4  15       12.36       16.88      1.56 o
  -2  -3  15        1.02        2.29      0.82 o
  -1  -3  15       11.33        8.93      1.23 o
   0  -3  15       80.19       72.21      3.69 o
   1  -3  15      146.64      134.91      6.07 o
   2  -3  15       65.77       64.91      3.44 o
   3  -3  15       55.98       57.37      3.20 o
  -3  -2  15        2.52        4.02      0.98 o
  -2  -2  15       63.89       66.55      3.52 o
  -1  -2  15        9.31        8.85      1.15 o
   0  -2  15       24.15       29.10      1.97 o
   1  -2  15        0.43        0.74      0.66 o
   2  -2  15       34.65       37.21      2.29 o
   3  -2  15       11.72       14.34      1.39 o
  -3  -1  15       34.33       40.16      2.54 o
  -2  -1  15        1.34        0.57      0.66 o
  -1  -1  15       34.78       28.19      1.97 o
   0  -1  15        0.03        0.00      0.49 o
   1  -1  15       60.77       53.93      2.95 o
   2  -1  15        6.84       10.49      1.15 o
   3  -1  15      117.75      111.88      5.16 o
   4  -1  15       10.36        8.01      0.91 o
  -3   0  15        0.02        0.00      0.66 o
  -2   0  15       58.90       63.27      3.36 o
  -1   0  15      126.11      130.32      5.90 o
   0   0  15       23.60       28.85      1.97 o
   1   0  15       57.15       53.44      2.87 o
   2   0  15       26.05       27.46      1.89 o
   3   0  15       19.89       16.72      1.12 o
   4   0  15       19.11       22.20      1.32 o
  -2   1  15        0.04        0.33      0.66 o
  -1   1  15       33.18       40.73      2.46 o
   0   1  15        3.67        3.61      0.82 o
   1   1  15       70.96       79.75      5.98 o
   2   1  15        4.43        5.28      0.90 o
   3   1  15      148.41      163.02      7.05 o
   4   1  15        3.25        2.23      1.15 o
   5   1  15       30.96       34.96      1.75 o
   0   2  15       78.11       88.70      3.16 o
   1   2  15       17.22       18.03      1.35 o
   2   2  15       42.52       44.51      1.91 o
   3   2  15       41.45       42.46      3.28 o
   4   2  15        0.00       -0.03      0.47 o
   5   2  15        0.01       -0.53      0.70 o
  -1   3  15       65.69       76.47      4.43 o
   0   3  15       95.48      108.76      5.82 o
   1   3  15      129.78      119.09      6.23 o
   2   3  15       21.88       20.98      2.05 o
   3   3  15       23.31       25.16      2.29 o
   4   3  15       14.92       11.89      1.00 o
   5   3  15      103.49      109.33      5.08 o
   0   4  15        2.05        4.43      1.39 o
   1   4  15        0.76        0.25      0.98 o
   2   4  15      115.96       96.47      5.33 o
   3   4  15       30.72       35.90      2.79 o
   4   4  15       79.79       95.57      5.41 o
   2   5  15       18.72        7.54      1.56 o
   0  -3  16        7.76        7.79      1.15 o
   1  -3  16        0.20        0.41      0.66 o
  -1  -2  16       65.40       65.98      3.52 o
   0  -2  16       85.47       89.66      4.43 o
   1  -2  16       36.05       36.64      2.38 o
   2  -2  16        1.41        0.33      0.66 o
  -2  -1  16       19.71       24.01      1.89 o
  -1  -1  16        8.80       10.90      1.31 o
   0  -1  16        3.35        1.39      0.74 o
   1  -1  16       15.03       17.54      1.56 o
   2  -1  16       88.67       95.48      4.59 o
   3  -1  16       37.46       40.24      2.54 o
  -2   0  16       16.72       15.00      1.48 o
  -1   0  16        0.13        0.41      0.66 o
   0   0  16      145.11      154.08      6.80 o
   1   0  16       59.39       59.50      3.20 o
   2   0  16       51.08       51.88      2.87 o
   3   0  16       43.16       41.33      1.90 o
   4   0  16       36.78       42.81      1.98 o
  -1   1  16      104.76      119.83      5.49 o
   0   1  16       14.19       16.47      1.48 o
   1   1  16       25.35       26.47      1.89 o
   2   1  16        3.67        6.72      0.79 o
   3   1  16       36.09       30.98      2.05 o
   4   1  16       47.20       48.54      2.12 o
   0   2  16       25.74       30.24      2.05 o
   1   2  16        3.35        2.73      0.67 o
   2   2  16      214.54      258.03      8.03 o
   3   2  16       12.55       14.95      2.34 o
   4   2  16       45.47       47.62      2.79 o
   0   3  16        1.42        0.98      1.15 o
   1   3  16       64.95       56.14      3.61 o
   2   3  16        0.00       -0.16      0.98 o
   3   3  16        2.39        3.03      1.23 o
   4   3  16        0.36        0.49      0.98 o
   2   4  16       24.80       23.85      2.29 o
   0  -1  17       42.88       46.14      2.79 o
   1  -1  17       13.50       11.39      1.31 o
   2  -1  17        1.90        0.82      0.74 o
   0   0  17        9.58        9.59      1.23 o
   1   0  17       12.47       14.92      1.48 o
   2   0  17      193.53      214.73      9.18 o
   0   1  17       16.40       20.41      1.72 o
   1   1  17        6.56        5.16      0.98 o
   2   1  17       10.50       13.77      1.48 o
   3   1  17       15.02       15.54      1.10 o
   1   2  17        1.83        2.46      0.74 o
   2   2  17       20.96       24.05      1.89 o
 
